# Supplementary material for: 2-(3,4-Dimethyl-5,5-dioxo-2H,4H-pyrazolo­[4,3-c][1,2]benzothia­zin-2-yl)-N-(3-meth­oxy­benz­yl)acetamide
Source: Acta Crystallogr Sect E Struct Rep Online. 2012 Oct 3;68(Pt 11):o3064–5. doi: 10.1107/S1600536812040226 (PMC3515172; doi:10.1107/S1600536812040226)
Supplement: Supplementary file 1 [file e-68-o3064-sup1.cif]

##############################################################################
#                                                                            #
# This CIF contains the data in a paper accepted for publication in          #
# Acta Crystallographica Section E. It conforms to the requirements of       #
# Notes for Authors for Acta Crystallographica Section E, and has been       #
# peer reviewed under the auspices of the IUCr Commission on Journals.       #
#                                                                            #
# Full details of the Crystallographic Information File format               #
# are given in the paper "The Crystallographic Information File (CIF):       #
# a New Standard Archive File for Crystallography" by S. R. Hall, F. H.      #
# Allen and I. D. Brown [Acta Cryst. (1991), A47, 655-685].                  #
#                                                                            #
# The current version of the core CIF dictionary is obtainable from          #
# ftp://ftp.iucr.org/pub/cif_core.dic.                                       #
#                                                                            #
# Software is freely available for graphical display of the structure(s)     #
# in this CIF. For information consult the CIF software page                 #
# http://www.iucr.org/resources/cif/software.                                #
#                                                                            #
# This file may be used for bona fide research purposes within the           #
# scientific community so long as proper attribution is given to the journal # 
# article from which it was obtained.                                        #
#                                                                            #
##############################################################################
data_global
_audit_creation_method     SHELXL-97
_journal_date_recd_electronic     2012-09-16
_journal_date_accepted     2012-09-22
_journal_name_full     'Acta Crystallographica, Section E'
_journal_year     2012
_journal_volume     68
_journal_issue     11
_journal_page_first     o3064
_journal_page_last     o3065
_journal_paper_category     QO
_journal_paper_doi     10.1107/S1600536812040226
_journal_coeditor_code     HB6961
_publ_contact_author
;
Ahmad, Matloob
Department of Chemistry
Government College University
Faisalabad 38000
Pakistan
;
_publ_contact_author_email     matloob_123@yahoo.com
_publ_contact_author_fax     ?
_publ_contact_author_phone     ' 0092-41-9201032 '
_publ_section_title
;\
2-(3,4-Dimethyl-5,5-dioxo-2<i>H</i>,4<i>H</i>-pyrazolo[4,3-<i>c</i>][1,2]\
benzothiazin-2-yl)-<i>N</i>-(3-methoxybenzyl)acetamide
;
loop_
    _publ_author_name
    _publ_author_address
    'Ahmad, Matloob'
;
Department of Chemistry
Government College University
Faisalabad 38000
Pakistan
;
    'Siddiqui, Hamid Latif'
;
Institute of Chemistry
University of the Punjab
Lahore 54590
Pakistan
;
    'Zia-ur-Rehman, Muhammad'
;
Applied Chemistry Research Center
PCSIR Laboratories Complex
Lahore 54600
Pakistan
;
    'Aslam, Sana'
;
Institute of Chemistry
University of the Punjab
Lahore 54590
Pakistan
;
    'Parvez, Masood'
;
Department of Chemistry
The University of Calgary
2500 University Drive NW
Calgary
Alberta
Canada T2N 1N4
;
data_I
_chemical_name_systematic
;
2-(3,4-Dimethyl-5,5-dioxo-2<i>H</i>,4<i>H</i>-pyrazolo[4,3-
<i>c</i>][1,2]benzothiazin-2-yl)-<i>N</i>-(3-methoxybenzyl)acetamide
;
_chemical_name_common     ?
_chemical_formula_moiety     'C21 H22 N4 O4 S'
_chemical_formula_sum     'C21 H22 N4 O4 S'
_chemical_formula_iupac     'C21 H22 N4 O4 S'
_chemical_formula_weight     426.49
_chemical_melting_point     ?
_symmetry_cell_setting     monoclinic
_symmetry_space_group_name_H-M     'P 21/c'
_symmetry_space_group_name_Hall     '-P 2ybc'
loop_
    _symmetry_equiv_pos_as_xyz
    'x, y, z'
    '-x, y+1/2, -z+1/2'
    '-x, -y, -z'
    'x, -y-1/2, z-1/2'
_cell_length_a     8.65410(10)
_cell_length_b     25.8809(3)
_cell_length_c     18.3892(2)
_cell_angle_alpha     90.00
_cell_angle_beta     92.2080(10)
_cell_angle_gamma     90.00
_cell_volume     4115.68(8)
_cell_formula_units_Z     8
_cell_measurement_reflns_used     9915
_cell_measurement_theta_min     3.42
_cell_measurement_theta_max     71.68
_cell_measurement_temperature     173(2)
_exptl_crystal_description     'Plate'
_exptl_crystal_colour     'Colorless'
_exptl_crystal_size_max     0.14
_exptl_crystal_size_mid     0.12
_exptl_crystal_size_min     0.02
_exptl_crystal_density_diffrn     1.377
_exptl_crystal_density_meas     ?
_exptl_crystal_density_method     'not measured'
_exptl_crystal_F_000     1792
_exptl_absorpt_coefficient_mu     1.707
_exptl_absorpt_correction_type     multi-scan
_exptl_absorpt_process_details     '(SADABS; Bruker, 2004)'
_exptl_absorpt_correction_T_min     0.7961
_exptl_absorpt_correction_T_max     0.9667
_exptl_special_details     ?
_diffrn_ambient_temperature     173(2)
_diffrn_radiation_type     CuK\a
_diffrn_radiation_wavelength     1.54178
_diffrn_radiation_source     'fine-focus sealed tube'
_diffrn_radiation_monochromator     graphite
_diffrn_measurement_device_type     'Bruker APEXII CCD'
_diffrn_measurement_method     ' \w and \f scans'
_diffrn_detector_area_resol_mean     ?
_diffrn_reflns_number     70993
_diffrn_reflns_av_R_equivalents     0.0485
_diffrn_reflns_av_sigmaI/netI     0.0227
_diffrn_reflns_theta_min     2.95
_diffrn_reflns_theta_max     72.71
_diffrn_reflns_theta_full     72.71
_diffrn_measured_fraction_theta_max     0.973
_diffrn_measured_fraction_theta_full     0.973
_diffrn_reflns_limit_h_min     -10
_diffrn_reflns_limit_h_max     10
_diffrn_reflns_limit_k_min     -31
_diffrn_reflns_limit_k_max     32
_diffrn_reflns_limit_l_min     -22
_diffrn_reflns_limit_l_max     22
_diffrn_standards_number     0
_diffrn_standards_interval_count     ?
_diffrn_standards_interval_time     ?
_diffrn_standards_decay_%     ?
_refine_special_details
;
Refinement of <i>F</i>^2^ against ALL reflections. The weighted <i>R</i>-factor
<i>wR</i> and goodness of fit <i>S</i> are based on <i>F</i>^2^, conventional
<i>R</i>-factors <i>R</i> are based on <i>F</i>, with <i>F</i> set to zero for
negative <i>F</i>^2^. The threshold expression of <i>F</i>^2^ >
\s(<i>F</i>^2^) is used only for calculating <i>R</i>-factors(gt) <i>etc</i>.
and is not relevant to the choice of reflections for refinement.
<i>R</i>-factors based on <i>F</i>^2^ are statistically about twice as large
as those based on <i>F</i>, and <i>R</i>- factors based on ALL data will be
even larger.
;
_reflns_number_total     7975
_reflns_number_gt     6621
_reflns_threshold_expression     I>2\s(I)
_refine_ls_structure_factor_coef     Fsqd
_refine_ls_matrix_type     full
_refine_ls_R_factor_all     0.0465
_refine_ls_R_factor_gt     0.0358
_refine_ls_wR_factor_gt     0.0901
_refine_ls_wR_factor_ref     0.0979
_refine_ls_goodness_of_fit_ref     1.018
_refine_ls_restrained_S_all     1.018
_refine_ls_number_reflns     7975
_refine_ls_number_parameters     547
_refine_ls_number_restraints     0
_refine_ls_hydrogen_treatment     constr
_refine_ls_weighting_scheme     calc
_refine_ls_weighting_details
         'calc w=1/[\s^2^(Fo^2^)+(0.0486P)^2^+1.7800P] where P=(Fo^2^+2Fc^2^)/3'
_atom_sites_solution_hydrogens     geom
_atom_sites_solution_primary     direct
_atom_sites_solution_secondary     difmap
_refine_ls_shift/su_max     0.001
_refine_ls_shift/su_mean     0.000
_refine_diff_density_max     0.305
_refine_diff_density_min     -0.365
_refine_ls_extinction_method     none
_refine_ls_extinction_coef     ?
loop_
    _atom_type_symbol
    _atom_type_description
    _atom_type_scat_dispersion_real
    _atom_type_scat_dispersion_imag
    _atom_type_scat_source
    'C' 'C' 0.0181 0.0091
                         'International Tables Vol C Tables 4.2.6.8 and 6.1.1.4'
    'H' 'H' 0.0000 0.0000
                         'International Tables Vol C Tables 4.2.6.8 and 6.1.1.4'
    'N' 'N' 0.0311 0.0180
                         'International Tables Vol C Tables 4.2.6.8 and 6.1.1.4'
    'O' 'O' 0.0492 0.0322
                         'International Tables Vol C Tables 4.2.6.8 and 6.1.1.4'
    'S' 'S' 0.3331 0.5567
                         'International Tables Vol C Tables 4.2.6.8 and 6.1.1.4'
_computing_data_collection     'APEX2 (Bruker, 2004)'
_computing_cell_refinement     'SAINT (Bruker, 2004)'
_computing_data_reduction     'SAINT (Bruker, 2004)'
_computing_structure_solution     'SHELXS97 (Sheldrick, 2008)'
_computing_structure_refinement     'SHELXL97 (Sheldrick, 2008)'
_computing_molecular_graphics     'ORTEP-3 for Windows (Farrugia, 1997)'
_computing_publication_material     'SHELXL97 (Sheldrick, 2008)'
loop_
    _atom_site_type_symbol
    _atom_site_label
    _atom_site_fract_x
    _atom_site_fract_y
    _atom_site_fract_z
    _atom_site_U_iso_or_equiv
    _atom_site_adp_type
    _atom_site_calc_flag
    _atom_site_refinement_flags
    _atom_site_occupancy
    _atom_site_symmetry_multiplicity
    _atom_site_disorder_assembly
    _atom_site_disorder_group
    S S1 0.73006(5) 0.718057(16) 0.68662(2) 0.03077(11) Uani d . 1 1 . .
    O O1 0.73608(18) 0.75309(5) 0.74693(7) 0.0448(3) Uani d . 1 1 . .
    O O2 0.58770(14) 0.69282(5) 0.66768(8) 0.0427(3) Uani d . 1 1 . .
    O O3 0.66878(13) 0.64371(5) 0.36992(6) 0.0305(3) Uani d . 1 1 . .
    O O4 1.13937(15) 0.51550(5) 0.09408(7) 0.0442(3) Uani d . 1 1 . .
    N N1 0.78516(16) 0.74988(5) 0.61494(7) 0.0283(3) Uani d . 1 1 . .
    N N2 0.94469(15) 0.64777(5) 0.50587(7) 0.0268(3) Uani d . 1 1 . .
    N N3 0.90464(15) 0.68467(5) 0.45640(7) 0.0258(3) Uani d . 1 1 . .
    N N4 0.83869(15) 0.61454(5) 0.28889(7) 0.0257(3) Uani d . 1 1 . .
    H H4N 0.9357 0.6140 0.2762 0.031 Uiso calc R 1 1 . .
    C C1 0.86939(19) 0.66886(6) 0.70074(9) 0.0277(3) Uani d . 1 1 . .
    C C2 0.9089(2) 0.65336(7) 0.77123(10) 0.0379(4) Uani d . 1 1 . .
    H H2 0.8681 0.6709 0.8116 0.045 Uiso calc R 1 1 . .
    C C3 1.0082(2) 0.61207(8) 0.78196(11) 0.0439(5) Uani d . 1 1 . .
    H H3 1.0366 0.6012 0.8300 0.053 Uiso calc R 1 1 . .
    C C4 1.0666(2) 0.58638(7) 0.72289(11) 0.0398(4) Uani d . 1 1 . .
    H H4 1.1326 0.5574 0.7308 0.048 Uiso calc R 1 1 . .
    C C5 1.02988(19) 0.60238(6) 0.65256(10) 0.0310(4) Uani d . 1 1 . .
    H H5 1.0717 0.5847 0.6126 0.037 Uiso calc R 1 1 . .
    C C6 0.93145(18) 0.64456(6) 0.64015(9) 0.0252(3) Uani d . 1 1 . .
    C C7 0.90162(17) 0.66776(6) 0.56918(8) 0.0238(3) Uani d . 1 1 . .
    C C8 0.83336(18) 0.71665(6) 0.55833(8) 0.0242(3) Uani d . 1 1 . .
    C C9 0.83390(18) 0.72636(6) 0.48488(8) 0.0247(3) Uani d . 1 1 . .
    C C10 0.7748(2) 0.77070(7) 0.44095(9) 0.0324(4) Uani d . 1 1 . .
    H H10A 0.7004 0.7902 0.4689 0.039 Uiso calc R 1 1 . .
    H H10B 0.7238 0.7579 0.3960 0.039 Uiso calc R 1 1 . .
    H H10C 0.8612 0.7932 0.4289 0.039 Uiso calc R 1 1 . .
    C C11 0.8664(2) 0.79951(7) 0.62507(10) 0.0343(4) Uani d . 1 1 . .
    H H11A 0.8964 0.8127 0.5777 0.041 Uiso calc R 1 1 . .
    H H11B 0.9590 0.7944 0.6566 0.041 Uiso calc R 1 1 . .
    H H11C 0.7977 0.8244 0.6477 0.041 Uiso calc R 1 1 . .
    C C12 0.93011(19) 0.67463(7) 0.38043(8) 0.0288(3) Uani d . 1 1 . .
    H H12A 1.0292 0.6560 0.3760 0.035 Uiso calc R 1 1 . .
    H H12B 0.9377 0.7078 0.3541 0.035 Uiso calc R 1 1 . .
    C C13 0.79951(18) 0.64258(6) 0.34597(8) 0.0237(3) Uani d . 1 1 . .
    C C14 0.72376(19) 0.58481(7) 0.24711(9) 0.0303(4) Uani d . 1 1 . .
    H H14A 0.6516 0.6091 0.2218 0.036 Uiso calc R 1 1 . .
    H H14B 0.6632 0.5642 0.2813 0.036 Uiso calc R 1 1 . .
    C C15 0.78873(19) 0.54888(6) 0.19144(8) 0.0260(3) Uani d . 1 1 . .
    C C16 0.94083(19) 0.55117(6) 0.16971(9) 0.0290(3) Uani d . 1 1 . .
    H H16 1.0103 0.5759 0.1909 0.035 Uiso calc R 1 1 . .
    C C17 0.9909(2) 0.51720(7) 0.11689(9) 0.0315(4) Uani d . 1 1 . .
    C C18 0.8897(2) 0.48220(7) 0.08388(9) 0.0350(4) Uani d . 1 1 . .
    H H18 0.9240 0.4596 0.0471 0.042 Uiso calc R 1 1 . .
    C C19 0.7390(2) 0.48049(7) 0.10484(10) 0.0381(4) Uani d . 1 1 . .
    H H19 0.6688 0.4567 0.0821 0.046 Uiso calc R 1 1 . .
    C C20 0.6881(2) 0.51308(7) 0.15891(10) 0.0339(4) Uani d . 1 1 . .
    H H20 0.5844 0.5109 0.1737 0.041 Uiso calc R 1 1 . .
    C C21 1.2412(2) 0.55582(9) 0.11614(13) 0.0518(5) Uani d . 1 1 . .
    H H21A 1.3392 0.5519 0.0917 0.062 Uiso calc R 1 1 . .
    H H21B 1.2605 0.5542 0.1690 0.062 Uiso calc R 1 1 . .
    H H21C 1.1945 0.5892 0.1030 0.062 Uiso calc R 1 1 . .
    S S2 0.75867(5) 0.300172(18) 1.06466(2) 0.03455(11) Uani d . 1 1 . .
    O O5 0.77325(18) 0.27220(6) 1.13161(7) 0.0496(4) Uani d . 1 1 . .
    O O6 0.88416(15) 0.33157(6) 1.04272(7) 0.0425(3) Uani d . 1 1 . .
    O O7 0.84261(13) 0.35681(5) 0.74617(6) 0.0311(3) Uani d . 1 1 . .
    O O8 0.25890(16) 0.51780(5) 0.54673(8) 0.0489(4) Uani d . 1 1 . .
    N N5 0.72180(17) 0.25814(6) 0.99927(7) 0.0318(3) Uani d . 1 1 . .
    N N6 0.54399(15) 0.34265(5) 0.86314(7) 0.0248(3) Uani d . 1 1 . .
    N N7 0.61082(15) 0.30530(5) 0.82299(7) 0.0240(3) Uani d . 1 1 . .
    N N8 0.64844(16) 0.38308(6) 0.66855(8) 0.0308(3) Uani d . 1 1 . .
    H H8N 0.5534 0.3765 0.6524 0.037 Uiso calc R 1 1 . .
    C C22 0.5931(2) 0.34022(7) 1.06449(9) 0.0307(4) Uani d . 1 1 . .
    C C23 0.5371(2) 0.35857(8) 1.12924(10) 0.0404(4) Uani d . 1 1 . .
    H H23 0.5812 0.3473 1.1746 0.048 Uiso calc R 1 1 . .
    C C24 0.4164(2) 0.39335(8) 1.12678(11) 0.0457(5) Uani d . 1 1 . .
    H H24 0.3766 0.4060 1.1708 0.055 Uiso calc R 1 1 . .
    C C25 0.3525(2) 0.41003(7) 1.06055(11) 0.0411(4) Uani d . 1 1 . .
    H H25 0.2717 0.4349 1.0595 0.049 Uiso calc R 1 1 . .
    C C26 0.4056(2) 0.39074(7) 0.99589(10) 0.0328(4) Uani d . 1 1 . .
    H H26 0.3599 0.4020 0.9508 0.039 Uiso calc R 1 1 . .
    C C27 0.52598(19) 0.35489(6) 0.99667(9) 0.0273(3) Uani d . 1 1 . .
    C C28 0.57863(18) 0.32881(6) 0.93188(8) 0.0240(3) Uani d . 1 1 . .
    C C29 0.66903(18) 0.28375(6) 0.93412(9) 0.0256(3) Uani d . 1 1 . .
    C C30 0.68912(18) 0.26942(6) 0.86324(9) 0.0257(3) Uani d . 1 1 . .
    C C31 0.7701(2) 0.22448(7) 0.83220(10) 0.0354(4) Uani d . 1 1 . .
    H H31A 0.8316 0.2071 0.8708 0.042 Uiso calc R 1 1 . .
    H H31B 0.8385 0.2364 0.7944 0.042 Uiso calc R 1 1 . .
    H H31C 0.6939 0.2003 0.8109 0.042 Uiso calc R 1 1 . .
    C C32 0.6376(3) 0.21044(7) 1.01727(11) 0.0452(5) Uani d . 1 1 . .
    H H32A 0.6335 0.1874 0.9749 0.054 Uiso calc R 1 1 . .
    H H32B 0.5322 0.2192 1.0305 0.054 Uiso calc R 1 1 . .
    H H32C 0.6912 0.1930 1.0583 0.054 Uiso calc R 1 1 . .
    C C33 0.60293(19) 0.30988(6) 0.74456(8) 0.0257(3) Uani d . 1 1 . .
    H H33A 0.4954 0.3177 0.7278 0.031 Uiso calc R 1 1 . .
    H H33B 0.6333 0.2767 0.7225 0.031 Uiso calc R 1 1 . .
    C C34 0.71003(17) 0.35267(6) 0.72004(8) 0.0236(3) Uani d . 1 1 . .
    C C35 0.7295(2) 0.42690(8) 0.63715(11) 0.0396(4) Uani d . 1 1 . .
    H H35A 0.7603 0.4179 0.5874 0.048 Uiso calc R 1 1 . .
    H H35B 0.8246 0.4343 0.6670 0.048 Uiso calc R 1 1 . .
    C C36 0.6281(2) 0.47419(7) 0.63410(10) 0.0354(4) Uani d . 1 1 . .
    C C37 0.4907(2) 0.47291(7) 0.59220(9) 0.0326(4) Uani d . 1 1 . .
    H H37 0.4611 0.4421 0.5672 0.039 Uiso calc R 1 1 . .
    C C38 0.3965(2) 0.51621(7) 0.58663(10) 0.0387(4) Uani d . 1 1 . .
    C C39 0.4419(3) 0.56167(8) 0.62194(13) 0.0509(5) Uani d . 1 1 . .
    H H39 0.3795 0.5918 0.6172 0.061 Uiso calc R 1 1 . .
    C C40 0.5767(3) 0.56283(8) 0.66352(13) 0.0565(6) Uani d . 1 1 . .
    H H40 0.6066 0.5938 0.6879 0.068 Uiso calc R 1 1 . .
    C C41 0.6705(3) 0.51915(9) 0.67061(12) 0.0496(5) Uani d . 1 1 . .
    H H41 0.7628 0.5202 0.7002 0.059 Uiso calc R 1 1 . .
    C C42 0.2039(2) 0.47010(9) 0.51694(13) 0.0520(5) Uani d . 1 1 . .
    H H42A 0.1065 0.4760 0.4893 0.062 Uiso calc R 1 1 . .
    H H42B 0.1867 0.4456 0.5565 0.062 Uiso calc R 1 1 . .
    H H42C 0.2807 0.4559 0.4846 0.062 Uiso calc R 1 1 . .
loop_
    _atom_site_aniso_label
    _atom_site_aniso_U_11
    _atom_site_aniso_U_22
    _atom_site_aniso_U_33
    _atom_site_aniso_U_12
    _atom_site_aniso_U_13
    _atom_site_aniso_U_23
    S1 0.0327(2) 0.0311(2) 0.0291(2) 0.00564(16) 0.00925(17) -0.00061(15)
    O1 0.0658(9) 0.0403(7) 0.0290(6) 0.0125(7) 0.0132(6) -0.0043(5)
    O2 0.0280(6) 0.0434(8) 0.0573(8) 0.0044(6) 0.0111(6) 0.0064(6)
    O3 0.0220(6) 0.0431(7) 0.0266(6) -0.0017(5) 0.0033(5) -0.0041(5)
    O4 0.0383(7) 0.0459(8) 0.0493(8) -0.0035(6) 0.0146(6) -0.0187(6)
    N1 0.0340(8) 0.0260(7) 0.0250(7) 0.0039(6) 0.0045(6) -0.0037(5)
    N2 0.0250(7) 0.0284(7) 0.0267(7) 0.0026(5) -0.0011(6) -0.0039(5)
    N3 0.0229(7) 0.0314(7) 0.0229(6) 0.0013(5) 0.0001(5) -0.0040(5)
    N4 0.0201(6) 0.0330(7) 0.0242(6) -0.0010(5) 0.0029(5) -0.0037(5)
    C1 0.0274(8) 0.0274(8) 0.0285(8) -0.0017(6) 0.0026(7) 0.0018(6)
    C2 0.0462(11) 0.0396(10) 0.0281(9) -0.0011(8) 0.0040(8) 0.0022(7)
    C3 0.0519(12) 0.0451(11) 0.0342(10) 0.0007(9) -0.0046(9) 0.0124(8)
    C4 0.0384(10) 0.0344(10) 0.0461(11) 0.0049(8) -0.0058(9) 0.0098(8)
    C5 0.0269(8) 0.0289(8) 0.0372(9) 0.0005(7) 0.0003(7) -0.0003(7)
    C6 0.0217(7) 0.0251(8) 0.0287(8) -0.0034(6) -0.0013(6) -0.0008(6)
    C7 0.0192(7) 0.0260(8) 0.0262(8) 0.0000(6) -0.0009(6) -0.0041(6)
    C8 0.0220(7) 0.0263(8) 0.0243(7) 0.0021(6) 0.0001(6) -0.0032(6)
    C9 0.0199(7) 0.0285(8) 0.0256(8) 0.0005(6) -0.0005(6) -0.0037(6)
    C10 0.0324(9) 0.0363(9) 0.0286(8) 0.0050(7) 0.0009(7) 0.0023(7)
    C11 0.0415(10) 0.0282(8) 0.0332(9) -0.0004(7) 0.0007(8) -0.0053(7)
    C12 0.0243(8) 0.0378(9) 0.0244(8) -0.0029(7) 0.0034(7) -0.0061(7)
    C13 0.0214(7) 0.0286(8) 0.0209(7) 0.0018(6) 0.0001(6) 0.0031(6)
    C14 0.0234(8) 0.0382(9) 0.0292(8) -0.0033(7) 0.0004(7) -0.0069(7)
    C15 0.0283(8) 0.0270(8) 0.0225(7) 0.0001(6) -0.0016(7) 0.0009(6)
    C16 0.0288(8) 0.0305(8) 0.0277(8) -0.0035(7) 0.0003(7) -0.0043(6)
    C17 0.0340(9) 0.0322(9) 0.0286(8) -0.0001(7) 0.0048(7) -0.0016(7)
    C18 0.0464(11) 0.0294(9) 0.0293(9) -0.0002(8) 0.0014(8) -0.0062(7)
    C19 0.0430(10) 0.0327(9) 0.0381(10) -0.0089(8) -0.0053(8) -0.0071(7)
    C20 0.0290(9) 0.0364(9) 0.0361(9) -0.0053(7) -0.0015(8) -0.0017(7)
    C21 0.0338(10) 0.0597(13) 0.0632(14) -0.0082(9) 0.0192(10) -0.0177(11)
    S2 0.0328(2) 0.0449(3) 0.0257(2) -0.00011(18) -0.00307(17) 0.00447(17)
    O5 0.0581(9) 0.0620(9) 0.0283(7) 0.0026(7) -0.0064(6) 0.0098(6)
    O6 0.0301(7) 0.0562(8) 0.0409(7) -0.0053(6) -0.0041(6) 0.0006(6)
    O7 0.0211(6) 0.0437(7) 0.0284(6) -0.0027(5) 0.0003(5) -0.0008(5)
    O8 0.0414(8) 0.0413(8) 0.0641(9) 0.0124(6) 0.0046(7) 0.0058(7)
    N5 0.0333(8) 0.0337(8) 0.0283(7) 0.0045(6) -0.0008(6) 0.0066(6)
    N6 0.0235(7) 0.0260(7) 0.0252(7) 0.0017(5) 0.0032(5) -0.0012(5)
    N7 0.0223(6) 0.0269(7) 0.0230(6) 0.0019(5) 0.0027(5) -0.0013(5)
    N8 0.0217(7) 0.0377(8) 0.0327(7) -0.0052(6) -0.0018(6) 0.0060(6)
    C22 0.0307(9) 0.0338(9) 0.0278(8) -0.0063(7) 0.0047(7) -0.0002(7)
    C23 0.0463(11) 0.0487(11) 0.0267(9) -0.0112(9) 0.0074(8) -0.0039(8)
    C24 0.0496(12) 0.0515(12) 0.0374(10) -0.0103(10) 0.0204(9) -0.0148(9)
    C25 0.0376(10) 0.0367(10) 0.0501(11) -0.0014(8) 0.0144(9) -0.0108(8)
    C26 0.0308(9) 0.0309(9) 0.0371(9) -0.0012(7) 0.0066(8) -0.0020(7)
    C27 0.0267(8) 0.0278(8) 0.0278(8) -0.0052(6) 0.0069(7) 0.0001(6)
    C28 0.0213(7) 0.0270(8) 0.0239(8) -0.0017(6) 0.0029(6) 0.0018(6)
    C29 0.0225(8) 0.0282(8) 0.0262(8) 0.0019(6) 0.0006(6) 0.0037(6)
    C30 0.0192(7) 0.0272(8) 0.0307(8) 0.0012(6) 0.0011(6) -0.0001(6)
    C31 0.0305(9) 0.0364(9) 0.0392(9) 0.0102(7) -0.0003(8) -0.0047(7)
    C32 0.0568(13) 0.0354(10) 0.0434(11) -0.0003(9) 0.0001(10) 0.0115(8)
    C33 0.0247(8) 0.0304(8) 0.0219(7) -0.0012(6) -0.0003(6) -0.0024(6)
    C34 0.0206(7) 0.0314(8) 0.0191(7) 0.0004(6) 0.0036(6) -0.0055(6)
    C35 0.0276(9) 0.0452(11) 0.0460(11) -0.0052(8) 0.0027(8) 0.0148(8)
    C36 0.0342(9) 0.0364(9) 0.0361(9) -0.0084(7) 0.0065(8) 0.0056(7)
    C37 0.0343(9) 0.0298(9) 0.0343(9) -0.0024(7) 0.0076(8) 0.0021(7)
    C38 0.0377(10) 0.0360(10) 0.0431(10) 0.0017(8) 0.0120(8) 0.0041(8)
    C39 0.0550(13) 0.0318(10) 0.0672(14) 0.0017(9) 0.0199(11) -0.0030(9)
    C40 0.0708(16) 0.0388(11) 0.0610(14) -0.0169(11) 0.0181(12) -0.0129(10)
    C41 0.0510(12) 0.0506(12) 0.0471(11) -0.0193(10) 0.0016(10) -0.0020(9)
    C42 0.0365(11) 0.0541(13) 0.0649(14) 0.0035(9) -0.0064(10) 0.0050(11)
_geom_special_details
;
All e.s.d.'s (except the e.s.d. in the dihedral angle between two l.s. planes)
are estimated using the full covariance matrix. The cell e.s.d.'s are taken
into account individually in the estimation of e.s.d.'s in distances, angles
and torsion angles; correlations between e.s.d.'s in cell parameters are only
used when they are defined by crystal symmetry. An approximate (isotropic)
treatment of cell e.s.d.'s is used for estimating e.s.d.'s involving l.s.
planes.
;
loop_
    _geom_bond_atom_site_label_1
    _geom_bond_atom_site_label_2
    _geom_bond_site_symmetry_2
    _geom_bond_distance
    _geom_bond_publ_flag
    S1 O2 . 1.4257(14) ?
    S1 O1 . 1.4319(13) ?
    S1 N1 . 1.6406(14) ?
    S1 C1 . 1.7659(17) ?
    O3 C13 . 1.2302(19) ?
    O4 C17 . 1.367(2) ?
    O4 C21 . 1.415(2) ?
    N1 C8 . 1.4250(19) ?
    N1 C11 . 1.473(2) ?
    N2 C7 . 1.340(2) ?
    N2 N3 . 1.3547(19) ?
    N3 C9 . 1.356(2) ?
    N3 C12 . 1.4462(19) ?
    N4 C13 . 1.331(2) ?
    N4 C14 . 1.453(2) ?
    N4 H4N . 0.8800 ?
    C1 C2 . 1.387(2) ?
    C1 C6 . 1.404(2) ?
    C2 C3 . 1.381(3) ?
    C2 H2 . 0.9500 ?
    C3 C4 . 1.385(3) ?
    C3 H3 . 0.9500 ?
    C4 C5 . 1.383(3) ?
    C4 H4 . 0.9500 ?
    C5 C6 . 1.398(2) ?
    C5 H5 . 0.9500 ?
    C6 C7 . 1.451(2) ?
    C7 C8 . 1.407(2) ?
    C8 C9 . 1.374(2) ?
    C9 C10 . 1.483(2) ?
    C10 H10A . 0.9800 ?
    C10 H10B . 0.9800 ?
    C10 H10C . 0.9800 ?
    C11 H11A . 0.9800 ?
    C11 H11B . 0.9800 ?
    C11 H11C . 0.9800 ?
    C12 C13 . 1.521(2) ?
    C12 H12A . 0.9900 ?
    C12 H12B . 0.9900 ?
    C14 C15 . 1.508(2) ?
    C14 H14A . 0.9900 ?
    C14 H14B . 0.9900 ?
    C15 C20 . 1.391(2) ?
    C15 C16 . 1.391(2) ?
    C16 C17 . 1.392(2) ?
    C16 H16 . 0.9500 ?
    C17 C18 . 1.384(2) ?
    C18 C19 . 1.375(3) ?
    C18 H18 . 0.9500 ?
    C19 C20 . 1.388(3) ?
    C19 H19 . 0.9500 ?
    C20 H20 . 0.9500 ?
    C21 H21A . 0.9800 ?
    C21 H21B . 0.9800 ?
    C21 H21C . 0.9800 ?
    S2 O6 . 1.4270(14) ?
    S2 O5 . 1.4296(13) ?
    S2 N5 . 1.6436(15) ?
    S2 C22 . 1.7684(18) ?
    O7 C34 . 1.2314(19) ?
    O8 C38 . 1.375(3) ?
    O8 C42 . 1.425(3) ?
    N5 C29 . 1.429(2) ?
    N5 C32 . 1.478(2) ?
    N6 C28 . 1.337(2) ?
    N6 N7 . 1.3592(18) ?
    N7 C30 . 1.353(2) ?
    N7 C33 . 1.4461(19) ?
    N8 C34 . 1.327(2) ?
    N8 C35 . 1.464(2) ?
    N8 H8N . 0.8800 ?
    C22 C23 . 1.387(2) ?
    C22 C27 . 1.408(2) ?
    C23 C24 . 1.378(3) ?
    C23 H23 . 0.9500 ?
    C24 C25 . 1.387(3) ?
    C24 H24 . 0.9500 ?
    C25 C26 . 1.384(2) ?
    C25 H25 . 0.9500 ?
    C26 C27 . 1.395(2) ?
    C26 H26 . 0.9500 ?
    C27 C28 . 1.457(2) ?
    C28 C29 . 1.404(2) ?
    C29 C30 . 1.373(2) ?
    C30 C31 . 1.483(2) ?
    C31 H31A . 0.9800 ?
    C31 H31B . 0.9800 ?
    C31 H31C . 0.9800 ?
    C32 H32A . 0.9800 ?
    C32 H32B . 0.9800 ?
    C32 H32C . 0.9800 ?
    C33 C34 . 1.524(2) ?
    C33 H33A . 0.9900 ?
    C33 H33B . 0.9900 ?
    C35 C36 . 1.506(3) ?
    C35 H35A . 0.9900 ?
    C35 H35B . 0.9900 ?
    C36 C41 . 1.386(3) ?
    C36 C37 . 1.392(3) ?
    C37 C38 . 1.387(3) ?
    C37 H37 . 0.9500 ?
    C38 C39 . 1.393(3) ?
    C39 C40 . 1.370(4) ?
    C39 H39 . 0.9500 ?
    C40 C41 . 1.395(3) ?
    C40 H40 . 0.9500 ?
    C41 H41 . 0.9500 ?
    C42 H42A . 0.9800 ?
    C42 H42B . 0.9800 ?
    C42 H42C . 0.9800 ?
loop_
    _geom_angle_atom_site_label_1
    _geom_angle_atom_site_label_2
    _geom_angle_atom_site_label_3
    _geom_angle_site_symmetry_1
    _geom_angle_site_symmetry_3
    _geom_angle
    _geom_angle_publ_flag
    O2 S1 O1 . . 118.99(9) ?
    O2 S1 N1 . . 107.99(8) ?
    O1 S1 N1 . . 107.54(8) ?
    O2 S1 C1 . . 106.52(8) ?
    O1 S1 C1 . . 109.78(8) ?
    N1 S1 C1 . . 105.20(7) ?
    C17 O4 C21 . . 118.06(14) ?
    C8 N1 C11 . . 117.85(13) ?
    C8 N1 S1 . . 112.72(11) ?
    C11 N1 S1 . . 119.23(11) ?
    C7 N2 N3 . . 103.82(12) ?
    N2 N3 C9 . . 114.16(12) ?
    N2 N3 C12 . . 118.52(13) ?
    C9 N3 C12 . . 127.16(14) ?
    C13 N4 C14 . . 121.04(13) ?
    C13 N4 H4N . . 119.5 ?
    C14 N4 H4N . . 119.5 ?
    C2 C1 C6 . . 121.61(16) ?
    C2 C1 S1 . . 119.22(13) ?
    C6 C1 S1 . . 119.08(12) ?
    C3 C2 C1 . . 119.14(17) ?
    C3 C2 H2 . . 120.4 ?
    C1 C2 H2 . . 120.4 ?
    C2 C3 C4 . . 120.21(17) ?
    C2 C3 H3 . . 119.9 ?
    C4 C3 H3 . . 119.9 ?
    C5 C4 C3 . . 120.80(17) ?
    C5 C4 H4 . . 119.6 ?
    C3 C4 H4 . . 119.6 ?
    C4 C5 C6 . . 120.19(16) ?
    C4 C5 H5 . . 119.9 ?
    C6 C5 H5 . . 119.9 ?
    C5 C6 C1 . . 117.99(15) ?
    C5 C6 C7 . . 123.80(15) ?
    C1 C6 C7 . . 117.92(14) ?
    N2 C7 C8 . . 110.69(14) ?
    N2 C7 C6 . . 125.17(14) ?
    C8 C7 C6 . . 123.98(14) ?
    C9 C8 C7 . . 106.65(13) ?
    C9 C8 N1 . . 128.31(14) ?
    C7 C8 N1 . . 124.90(14) ?
    N3 C9 C8 . . 104.64(14) ?
    N3 C9 C10 . . 123.84(14) ?
    C8 C9 C10 . . 131.52(15) ?
    C9 C10 H10A . . 109.5 ?
    C9 C10 H10B . . 109.5 ?
    H10A C10 H10B . . 109.5 ?
    C9 C10 H10C . . 109.5 ?
    H10A C10 H10C . . 109.5 ?
    H10B C10 H10C . . 109.5 ?
    N1 C11 H11A . . 109.5 ?
    N1 C11 H11B . . 109.5 ?
    H11A C11 H11B . . 109.5 ?
    N1 C11 H11C . . 109.5 ?
    H11A C11 H11C . . 109.5 ?
    H11B C11 H11C . . 109.5 ?
    N3 C12 C13 . . 111.23(13) ?
    N3 C12 H12A . . 109.4 ?
    C13 C12 H12A . . 109.4 ?
    N3 C12 H12B . . 109.4 ?
    C13 C12 H12B . . 109.4 ?
    H12A C12 H12B . . 108.0 ?
    O3 C13 N4 . . 124.14(15) ?
    O3 C13 C12 . . 121.12(14) ?
    N4 C13 C12 . . 114.73(13) ?
    N4 C14 C15 . . 114.83(13) ?
    N4 C14 H14A . . 108.6 ?
    C15 C14 H14A . . 108.6 ?
    N4 C14 H14B . . 108.6 ?
    C15 C14 H14B . . 108.6 ?
    H14A C14 H14B . . 107.5 ?
    C20 C15 C16 . . 119.23(15) ?
    C20 C15 C14 . . 117.34(15) ?
    C16 C15 C14 . . 123.39(15) ?
    C15 C16 C17 . . 119.81(16) ?
    C15 C16 H16 . . 120.1 ?
    C17 C16 H16 . . 120.1 ?
    O4 C17 C18 . . 115.50(15) ?
    O4 C17 C16 . . 123.79(16) ?
    C18 C17 C16 . . 120.71(16) ?
    C19 C18 C17 . . 119.30(16) ?
    C19 C18 H18 . . 120.4 ?
    C17 C18 H18 . . 120.4 ?
    C18 C19 C20 . . 120.76(17) ?
    C18 C19 H19 . . 119.6 ?
    C20 C19 H19 . . 119.6 ?
    C19 C20 C15 . . 120.16(17) ?
    C19 C20 H20 . . 119.9 ?
    C15 C20 H20 . . 119.9 ?
    O4 C21 H21A . . 109.5 ?
    O4 C21 H21B . . 109.5 ?
    H21A C21 H21B . . 109.5 ?
    O4 C21 H21C . . 109.5 ?
    H21A C21 H21C . . 109.5 ?
    H21B C21 H21C . . 109.5 ?
    O6 S2 O5 . . 119.27(9) ?
    O6 S2 N5 . . 107.37(8) ?
    O5 S2 N5 . . 107.64(8) ?
    O6 S2 C22 . . 106.94(8) ?
    O5 S2 C22 . . 110.05(9) ?
    N5 S2 C22 . . 104.61(8) ?
    C38 O8 C42 . . 116.66(15) ?
    C29 N5 C32 . . 115.53(14) ?
    C29 N5 S2 . . 110.68(11) ?
    C32 N5 S2 . . 118.20(12) ?
    C28 N6 N7 . . 103.79(12) ?
    C30 N7 N6 . . 113.93(12) ?
    C30 N7 C33 . . 127.25(13) ?
    N6 N7 C33 . . 118.60(12) ?
    C34 N8 C35 . . 123.75(14) ?
    C34 N8 H8N . . 118.1 ?
    C35 N8 H8N . . 118.1 ?
    C23 C22 C27 . . 121.50(17) ?
    C23 C22 S2 . . 120.63(15) ?
    C27 C22 S2 . . 117.79(12) ?
    C24 C23 C22 . . 119.02(18) ?
    C24 C23 H23 . . 120.5 ?
    C22 C23 H23 . . 120.5 ?
    C23 C24 C25 . . 120.53(17) ?
    C23 C24 H24 . . 119.7 ?
    C25 C24 H24 . . 119.7 ?
    C26 C25 C24 . . 120.52(19) ?
    C26 C25 H25 . . 119.7 ?
    C24 C25 H25 . . 119.7 ?
    C25 C26 C27 . . 120.24(18) ?
    C25 C26 H26 . . 119.9 ?
    C27 C26 H26 . . 119.9 ?
    C26 C27 C22 . . 118.10(15) ?
    C26 C27 C28 . . 123.83(15) ?
    C22 C27 C28 . . 117.91(15) ?
    N6 C28 C29 . . 110.78(14) ?
    N6 C28 C27 . . 125.66(14) ?
    C29 C28 C27 . . 123.52(14) ?
    C30 C29 C28 . . 106.71(14) ?
    C30 C29 N5 . . 128.52(15) ?
    C28 C29 N5 . . 124.72(14) ?
    N7 C30 C29 . . 104.76(13) ?
    N7 C30 C31 . . 124.18(15) ?
    C29 C30 C31 . . 131.01(15) ?
    C30 C31 H31A . . 109.5 ?
    C30 C31 H31B . . 109.5 ?
    H31A C31 H31B . . 109.5 ?
    C30 C31 H31C . . 109.5 ?
    H31A C31 H31C . . 109.5 ?
    H31B C31 H31C . . 109.5 ?
    N5 C32 H32A . . 109.5 ?
    N5 C32 H32B . . 109.5 ?
    H32A C32 H32B . . 109.5 ?
    N5 C32 H32C . . 109.5 ?
    H32A C32 H32C . . 109.5 ?
    H32B C32 H32C . . 109.5 ?
    N7 C33 C34 . . 110.42(13) ?
    N7 C33 H33A . . 109.6 ?
    C34 C33 H33A . . 109.6 ?
    N7 C33 H33B . . 109.6 ?
    C34 C33 H33B . . 109.6 ?
    H33A C33 H33B . . 108.1 ?
    O7 C34 N8 . . 124.70(15) ?
    O7 C34 C33 . . 121.08(14) ?
    N8 C34 C33 . . 114.21(13) ?
    N8 C35 C36 . . 110.90(14) ?
    N8 C35 H35A . . 109.5 ?
    C36 C35 H35A . . 109.5 ?
    N8 C35 H35B . . 109.5 ?
    C36 C35 H35B . . 109.5 ?
    H35A C35 H35B . . 108.0 ?
    C41 C36 C37 . . 119.54(19) ?
    C41 C36 C35 . . 121.41(19) ?
    C37 C36 C35 . . 119.03(17) ?
    C38 C37 C36 . . 120.55(17) ?
    C38 C37 H37 . . 119.7 ?
    C36 C37 H37 . . 119.7 ?
    O8 C38 C37 . . 123.90(18) ?
    O8 C38 C39 . . 116.50(18) ?
    C37 C38 C39 . . 119.6(2) ?
    C40 C39 C38 . . 119.8(2) ?
    C40 C39 H39 . . 120.1 ?
    C38 C39 H39 . . 120.1 ?
    C39 C40 C41 . . 121.0(2) ?
    C39 C40 H40 . . 119.5 ?
    C41 C40 H40 . . 119.5 ?
    C36 C41 C40 . . 119.5(2) ?
    C36 C41 H41 . . 120.2 ?
    C40 C41 H41 . . 120.2 ?
    O8 C42 H42A . . 109.5 ?
    O8 C42 H42B . . 109.5 ?
    H42A C42 H42B . . 109.5 ?
    O8 C42 H42C . . 109.5 ?
    H42A C42 H42C . . 109.5 ?
    H42B C42 H42C . . 109.5 ?
loop_
    _geom_torsion_atom_site_label_1
    _geom_torsion_atom_site_label_2
    _geom_torsion_atom_site_label_3
    _geom_torsion_atom_site_label_4
    _geom_torsion_site_symmetry_1
    _geom_torsion_site_symmetry_2
    _geom_torsion_site_symmetry_3
    _geom_torsion_site_symmetry_4
    _geom_torsion
    _geom_torsion_publ_flag
    O2 S1 N1 C8 . . . . -70.02(13) ?
    O1 S1 N1 C8 . . . . 160.41(12) ?
    C1 S1 N1 C8 . . . . 43.43(13) ?
    O2 S1 N1 C11 . . . . 145.41(13) ?
    O1 S1 N1 C11 . . . . 15.84(15) ?
    C1 S1 N1 C11 . . . . -101.13(14) ?
    C7 N2 N3 C9 . . . . -1.96(17) ?
    C7 N2 N3 C12 . . . . -177.68(13) ?
    O2 S1 C1 C2 . . . . -99.39(15) ?
    O1 S1 C1 C2 . . . . 30.69(17) ?
    N1 S1 C1 C2 . . . . 146.13(14) ?
    O2 S1 C1 C6 . . . . 77.32(14) ?
    O1 S1 C1 C6 . . . . -152.60(13) ?
    N1 S1 C1 C6 . . . . -37.16(15) ?
    C6 C1 C2 C3 . . . . -1.9(3) ?
    S1 C1 C2 C3 . . . . 174.73(15) ?
    C1 C2 C3 C4 . . . . -0.4(3) ?
    C2 C3 C4 C5 . . . . 1.7(3) ?
    C3 C4 C5 C6 . . . . -0.7(3) ?
    C4 C5 C6 C1 . . . . -1.5(2) ?
    C4 C5 C6 C7 . . . . 172.30(16) ?
    C2 C1 C6 C5 . . . . 2.8(2) ?
    S1 C1 C6 C5 . . . . -173.81(12) ?
    C2 C1 C6 C7 . . . . -171.34(15) ?
    S1 C1 C6 C7 . . . . 12.0(2) ?
    N3 N2 C7 C8 . . . . 0.75(17) ?
    N3 N2 C7 C6 . . . . -174.70(14) ?
    C5 C6 C7 N2 . . . . 10.3(2) ?
    C1 C6 C7 N2 . . . . -175.85(15) ?
    C5 C6 C7 C8 . . . . -164.52(16) ?
    C1 C6 C7 C8 . . . . 9.3(2) ?
    N2 C7 C8 C9 . . . . 0.62(18) ?
    C6 C7 C8 C9 . . . . 176.14(14) ?
    N2 C7 C8 N1 . . . . -175.25(15) ?
    C6 C7 C8 N1 . . . . 0.3(3) ?
    C11 N1 C8 C9 . . . . -60.2(2) ?
    S1 N1 C8 C9 . . . . 154.68(14) ?
    C11 N1 C8 C7 . . . . 114.74(18) ?
    S1 N1 C8 C7 . . . . -30.4(2) ?
    N2 N3 C9 C8 . . . . 2.36(18) ?
    C12 N3 C9 C8 . . . . 177.63(14) ?
    N2 N3 C9 C10 . . . . -177.77(15) ?
    C12 N3 C9 C10 . . . . -2.5(3) ?
    C7 C8 C9 N3 . . . . -1.71(17) ?
    N1 C8 C9 N3 . . . . 173.98(15) ?
    C7 C8 C9 C10 . . . . 178.43(17) ?
    N1 C8 C9 C10 . . . . -5.9(3) ?
    N2 N3 C12 C13 . . . . 82.23(17) ?
    C9 N3 C12 C13 . . . . -92.87(19) ?
    C14 N4 C13 O3 . . . . 3.8(2) ?
    C14 N4 C13 C12 . . . . -175.58(14) ?
    N3 C12 C13 O3 . . . . 26.5(2) ?
    N3 C12 C13 N4 . . . . -154.08(14) ?
    C13 N4 C14 C15 . . . . -171.18(14) ?
    N4 C14 C15 C20 . . . . 169.04(15) ?
    N4 C14 C15 C16 . . . . -13.3(2) ?
    C20 C15 C16 C17 . . . . -1.1(3) ?
    C14 C15 C16 C17 . . . . -178.74(16) ?
    C21 O4 C17 C18 . . . . 169.25(18) ?
    C21 O4 C17 C16 . . . . -10.9(3) ?
    C15 C16 C17 O4 . . . . -177.66(16) ?
    C15 C16 C17 C18 . . . . 2.1(3) ?
    O4 C17 C18 C19 . . . . 178.50(17) ?
    C16 C17 C18 C19 . . . . -1.3(3) ?
    C17 C18 C19 C20 . . . . -0.5(3) ?
    C18 C19 C20 C15 . . . . 1.5(3) ?
    C16 C15 C20 C19 . . . . -0.7(3) ?
    C14 C15 C20 C19 . . . . 177.06(16) ?
    O6 S2 N5 C29 . . . . -64.49(13) ?
    O5 S2 N5 C29 . . . . 165.94(12) ?
    C22 S2 N5 C29 . . . . 48.89(13) ?
    O6 S2 N5 C32 . . . . 159.02(14) ?
    O5 S2 N5 C32 . . . . 29.45(16) ?
    C22 S2 N5 C32 . . . . -87.59(14) ?
    C28 N6 N7 C30 . . . . -1.62(17) ?
    C28 N6 N7 C33 . . . . -176.66(13) ?
    O6 S2 C22 C23 . . . . -103.66(15) ?
    O5 S2 C22 C23 . . . . 27.27(18) ?
    N5 S2 C22 C23 . . . . 142.65(15) ?
    O6 S2 C22 C27 . . . . 73.01(15) ?
    O5 S2 C22 C27 . . . . -156.06(13) ?
    N5 S2 C22 C27 . . . . -40.69(15) ?
    C27 C22 C23 C24 . . . . -2.3(3) ?
    S2 C22 C23 C24 . . . . 174.25(15) ?
    C22 C23 C24 C25 . . . . -0.4(3) ?
    C23 C24 C25 C26 . . . . 2.1(3) ?
    C24 C25 C26 C27 . . . . -1.1(3) ?
    C25 C26 C27 C22 . . . . -1.5(2) ?
    C25 C26 C27 C28 . . . . 173.67(16) ?
    C23 C22 C27 C26 . . . . 3.2(2) ?
    S2 C22 C27 C26 . . . . -173.39(12) ?
    C23 C22 C27 C28 . . . . -172.24(16) ?
    S2 C22 C27 C28 . . . . 11.1(2) ?
    N7 N6 C28 C29 . . . . 1.21(17) ?
    N7 N6 C28 C27 . . . . -176.35(15) ?
    C26 C27 C28 N6 . . . . 14.7(3) ?
    C22 C27 C28 N6 . . . . -170.05(15) ?
    C26 C27 C28 C29 . . . . -162.53(16) ?
    C22 C27 C28 C29 . . . . 12.7(2) ?
    N6 C28 C29 C30 . . . . -0.46(18) ?
    C27 C28 C29 C30 . . . . 177.17(15) ?
    N6 C28 C29 N5 . . . . -178.22(15) ?
    C27 C28 C29 N5 . . . . -0.6(3) ?
    C32 N5 C29 C30 . . . . -73.5(2) ?
    S2 N5 C29 C30 . . . . 148.71(15) ?
    C32 N5 C29 C28 . . . . 103.7(2) ?
    S2 N5 C29 C28 . . . . -34.0(2) ?
    N6 N7 C30 C29 . . . . 1.36(18) ?
    C33 N7 C30 C29 . . . . 175.89(14) ?
    N6 N7 C30 C31 . . . . 179.17(15) ?
    C33 N7 C30 C31 . . . . -6.3(3) ?
    C28 C29 C30 N7 . . . . -0.52(17) ?
    N5 C29 C30 N7 . . . . 177.14(16) ?
    C28 C29 C30 C31 . . . . -178.12(17) ?
    N5 C29 C30 C31 . . . . -0.5(3) ?
    C30 N7 C33 C34 . . . . -101.77(18) ?
    N6 N7 C33 C34 . . . . 72.54(17) ?
    C35 N8 C34 O7 . . . . -1.8(3) ?
    C35 N8 C34 C33 . . . . 179.52(15) ?
    N7 C33 C34 O7 . . . . 44.81(19) ?
    N7 C33 C34 N8 . . . . -136.44(14) ?
    C34 N8 C35 C36 . . . . -132.81(17) ?
    N8 C35 C36 C41 . . . . 119.73(19) ?
    N8 C35 C36 C37 . . . . -61.8(2) ?
    C41 C36 C37 C38 . . . . 0.2(3) ?
    C35 C36 C37 C38 . . . . -178.29(16) ?
    C42 O8 C38 C37 . . . . 7.5(3) ?
    C42 O8 C38 C39 . . . . -173.53(18) ?
    C36 C37 C38 O8 . . . . -179.58(16) ?
    C36 C37 C38 C39 . . . . 1.5(3) ?
    O8 C38 C39 C40 . . . . 179.12(18) ?
    C37 C38 C39 C40 . . . . -1.9(3) ?
    C38 C39 C40 C41 . . . . 0.6(3) ?
    C37 C36 C41 C40 . . . . -1.4(3) ?
    C35 C36 C41 C40 . . . . 176.98(18) ?
    C39 C40 C41 C36 . . . . 1.1(3) ?
loop_
    _geom_hbond_atom_site_label_D
    _geom_hbond_atom_site_label_H
    _geom_hbond_atom_site_label_A
    _geom_hbond_site_symmetry_A
    _geom_hbond_distance_DH
    _geom_hbond_distance_HA
    _geom_hbond_distance_DA
    _geom_hbond_angle_DHA
    N4 H4N O7 3_766 0.88 2.12 2.9511(17) 157.9
    N8 H8N O3 3_666 0.88 2.02 2.8928(18) 171
    C10 H10C O6 2_756 0.98 2.45 3.349(2) 152
    C12 H12A O7 3_766 0.99 2.56 3.2099(19) 123
    C14 H14A N6 3_666 0.99 2.58 3.556(2) 168
    C16 H16 O7 3_766 0.95 2.43 3.369(2) 172
    C25 H25 O4 1_456 0.95 2.47 3.365(2) 156
    C31 H31C O2 2_646 0.98 2.49 3.203(2) 129
    C33 H33A O3 3_666 0.99 2.46 3.320(2) 145
    C33 H33B O5 4_565 0.99 2.45 3.352(2) 151
    C40 H40 O2 . 0.95 2.59 3.367(3) 139
