# Supplementary material for: 2-(3,4-Dimethyl-5,5-dioxo-2H,4H-pyrazolo­[4,3-c][1,2]benzothia­zin-2-yl)-N-(3-meth­oxy­benz­yl)acetamide
Source: Acta Crystallogr Sect E Struct Rep Online. 2012 Oct 3;68(Pt 11):o3064–5. doi: 10.1107/S1600536812040226 (PMC3515172; doi:10.1107/S1600536812040226)
Supplement: Supplementary file 2 [file e-68-o3064-Isup2.hkl]

#
# h,k,l, Fc-squared, Fo-squared, sigma(Fo-squared) and status flag
#
data_I
_shelx_title '  AnBuT7 in P2(1)/c'
_shelx_refln_list_code          4
_shelx_F_calc_maximum      304.12
_exptl_crystal_F_000      1792.00
_reflns_d_resolution_high  0.8074
 
loop_
 _symmetry_equiv_pos_as_xyz
 'x, y, z'
 '-x, y+1/2, -z+1/2'
 '-x, -y, -z'
 'x, -y-1/2, z-1/2'
 
_cell_length_a     8.6541
_cell_length_b    25.8809
_cell_length_c    18.3892
_cell_angle_alpha  90.000
_cell_angle_beta   92.208
_cell_angle_gamma  90.000
 
_shelx_F_squared_multiplier     1.000
 
loop_
 _refln_index_h
 _refln_index_k
 _refln_index_l
 _refln_F_squared_calc
 _refln_F_squared_meas
 _refln_F_squared_sigma
 _refln_observed_status
   1   0   0      298.04      234.12      7.40 o
   2   0   0    50630.76    51024.46    666.87 o
   3   0   0      444.73      400.52     34.49 o
   4   0   0       97.22       29.29     15.12 o
   5   0   0       16.96        5.98      9.18 o
   6   0   0     7890.41     7450.72    119.77 o
   7   0   0      255.70      297.10     16.13 o
   8   0   0      588.78      494.50     21.79 o
   9   0   0      196.00      200.70     13.46 o
  10   0   0      118.77      148.38     15.42 o
   1   1   0      501.96      428.02      5.93 o
   2   1   0    41839.86    40010.32    489.80 o
   3   1   0      770.71      842.57     16.23 o
   4   1   0     1491.06     1259.20     32.01 o
   5   1   0      140.79      169.79      9.55 o
   6   1   0        5.39        1.75      7.22 o
   7   1   0        9.24       -3.92      6.72 o
   8   1   0      187.15      185.66     11.15 o
   9   1   0      899.27      893.67     17.32 o
  10   1   0      408.06      414.24     14.16 o
   0   2   0    36931.22    33733.52    809.25 o
   1   2   0      145.79       48.38      4.78 o
   2   2   0    22536.09    21700.51    281.05 o
   3   2   0     1987.23     2127.44     26.02 o
   4   2   0      211.77      164.57     11.92 o
   5   2   0       29.79       28.67      6.71 o
   6   2   0     2877.88     2635.18     41.55 o
   7   2   0       27.94       25.12      7.93 o
   8   2   0       36.82       37.25      8.15 o
   9   2   0        4.56       -0.45      6.83 o
  10   2   0       19.04       20.64      7.66 o
   1   3   0       69.95       56.43      7.89 o
   2   3   0    13606.08    13661.20    127.19 o
   3   3   0      198.87      213.99      8.51 o
   4   3   0       47.39       82.39     10.34 o
   5   3   0      884.77      769.69     18.91 o
   6   3   0     1496.47     1348.55     32.18 o
   7   3   0       42.34       20.48      7.18 o
   8   3   0      566.03      613.89     15.31 o
   9   3   0      528.87      487.38     13.51 o
  10   3   0      362.00      380.13     12.68 o
   0   4   0     9052.75     8660.12    151.60 o
   1   4   0      365.50      367.05      8.20 o
   2   4   0    89587.23    91027.05    824.17 o
   3   4   0        3.11       -9.04      6.79 o
   4   4   0    11735.71    12158.31    151.90 o
   5   4   0        0.25       -4.34      7.03 o
   6   4   0      888.21      837.89     24.80 o
   7   4   0       58.02       43.43      7.72 o
   8   4   0     1652.18     1677.05     24.41 o
   9   4   0        0.99        0.83      6.98 o
  10   4   0       34.86       23.43      8.51 o
   1   5   0       36.18       55.48      5.64 o
   2   5   0     5024.62     4920.93     54.70 o
   3   5   0     1038.26      976.85     22.64 o
   4   5   0    10436.74    11017.80    127.22 o
   5   5   0      181.33      211.01     12.62 o
   6   5   0      347.69      336.65     17.32 o
   7   5   0      568.03      589.97     19.33 o
   8   5   0      337.15      330.13     11.82 o
   9   5   0      167.75      201.30      9.90 o
  10   5   0       45.74       21.38      9.50 o
   0   6   0    18161.99    19304.56    334.04 o
   1   6   0      711.38      691.60     10.27 o
   2   6   0    23985.95    25336.93    286.21 o
   3   6   0     3547.40     3632.59     52.39 o
   4   6   0    14187.40    14667.02    185.02 o
   5   6   0     2027.80     1999.48     32.19 o
   6   6   0      163.24      175.96     12.15 o
   7   6   0       10.71        7.74      7.04 o
   8   6   0       23.98       13.79      7.27 o
   9   6   0      194.96      195.74      9.90 o
  10   6   0      271.43      231.69     16.52 o
   1   7   0     8783.89     8567.47     79.32 o
   2   7   0    12061.61    13048.70    135.25 o
   3   7   0     1508.37     1469.62     33.28 o
   4   7   0     8941.52     9066.91    218.06 o
   5   7   0       24.94       20.58      6.83 o
   6   7   0       78.98       87.89     10.50 o
   7   7   0     2790.66     2678.30     32.00 o
   8   7   0      922.81      878.46     17.75 o
   9   7   0      414.34      436.94     12.22 o
  10   7   0       28.01       28.96      8.42 o
   0   8   0      725.84      887.90     19.98 o
   1   8   0      239.98      256.54      7.02 o
   2   8   0     4089.67     4669.04     63.01 o
   3   8   0      483.30      518.60     28.26 o
   4   8   0     2030.99     1892.53     29.40 o
   5   8   0       39.32       40.55     10.08 o
   6   8   0     6327.84     5963.19     74.23 o
   7   8   0       60.89       65.74      9.31 o
   8   8   0      194.33      177.52     10.12 o
   9   8   0       15.48       18.35      7.91 o
  10   8   0       10.46       -3.67      8.49 o
   1   9   0      271.85      240.67      9.08 o
   2   9   0      423.16      474.86     14.61 o
   3   9   0     3393.02     3446.27     60.77 o
   4   9   0      655.27      710.83     18.19 o
   5   9   0     1201.13     1154.18     21.39 o
   6   9   0     7048.13     6672.73     94.06 o
   7   9   0       99.91      105.43      9.25 o
   8   9   0      980.05      997.11     17.75 o
   9   9   0       80.85       63.10      9.42 o
  10   9   0      362.13      380.19     17.47 o
   0  10   0       16.11      -10.26      7.23 o
   1  10   0      302.52      320.65     12.51 o
   2  10   0       80.54       42.27      6.87 o
   3  10   0     5512.05     5752.98     91.38 o
   4  10   0     1967.53     2023.55     32.48 o
   5  10   0     1678.25     1803.38     26.39 o
   6  10   0      111.14      120.99     10.58 o
   7  10   0      558.78      546.65     16.43 o
   8  10   0     2361.35     2404.64     29.50 o
   9  10   0      112.68      117.56      9.52 o
  10  10   0        1.30        4.53      9.38 o
   1  11   0     2054.32     2317.24     32.81 o
   2  11   0      551.37      602.67     21.84 o
   3  11   0      524.79      453.82     16.95 o
   4  11   0     3038.20     3124.82     39.48 o
   5  11   0       18.07       32.86      8.13 o
   6  11   0     4213.83     3901.36     39.18 o
   7  11   0     1496.28     1564.18     24.12 o
   8  11   0     1382.13     1329.83     21.45 o
   9  11   0      407.34      394.93     14.29 o
  10  11   0       66.11       37.79     16.06 o
   0  12   0       35.83       12.18      8.13 o
   1  12   0     1192.85     1372.97     31.09 o
   2  12   0     2153.92     2070.64     36.47 o
   3  12   0        1.13        9.23      7.57 o
   4  12   0      448.90      501.40     16.10 o
   5  12   0     1814.73     1749.21     25.49 o
   6  12   0      723.62      718.44     16.29 o
   7  12   0      322.66      328.80     12.99 o
   8  12   0      135.74      136.86      9.84 o
   9  12   0       96.57       96.51      9.83 o
   1  13   0        3.12        3.16      7.41 o
   2  13   0     1226.08     1313.79     28.21 o
   3  13   0      731.96      752.91     16.94 o
   4  13   0      153.86      144.86     10.18 o
   5  13   0       98.77       97.20      9.91 o
   6  13   0        6.79       19.16      8.32 o
   7  13   0       85.25       71.22      9.43 o
   8  13   0     1639.88     1558.35     23.80 o
   9  13   0       28.45       24.77     10.01 o
   0  14   0     2302.40     2347.69     54.00 o
   1  14   0      321.62      342.75     12.75 o
   2  14   0     3348.19     3522.11     63.01 o
   3  14   0        1.84       13.71      7.98 o
   4  14   0     1764.61     1757.55     30.65 o
   5  14   0     1170.73     1063.11     20.14 o
   6  14   0      162.50      171.89     11.81 o
   7  14   0      114.58      138.85     10.56 o
   8  14   0      219.94      221.21     10.90 o
   9  14   0      162.15      167.03     11.91 o
   1  15   0      963.61     1114.72     24.46 o
   2  15   0     1044.53     1047.27     38.74 o
   3  15   0     1224.97     1183.01     26.57 o
   4  15   0     2721.87     2671.90     43.74 o
   5  15   0      145.17      146.66     10.47 o
   6  15   0       46.97       43.25      9.97 o
   7  15   0      194.14      210.71     12.46 o
   8  15   0       84.78       67.77      8.30 o
   9  15   0        2.07       -3.76      8.24 o
   0  16   0     5133.76     5622.70    160.62 o
   1  16   0      167.93      130.39     27.40 o
   2  16   0      142.93       89.36     29.29 o
   3  16   0       64.77       62.22     10.02 o
   4  16   0      138.74       93.79     15.60 o
   5  16   0      762.12      777.65     18.29 o
   6  16   0      353.75      335.50     15.61 o
   7  16   0        4.02        2.99      8.77 o
   8  16   0        3.14        9.16      7.61 o
   9  16   0       74.63       79.26     11.46 o
   1  17   0     2559.81     2544.44     94.48 o
   2  17   0      745.55      879.64     54.80 o
   3  17   0      345.01      286.17     19.52 o
   4  17   0      138.89      135.06     11.79 o
   5  17   0       76.46       68.70      9.78 o
   6  17   0       60.42       44.42      9.66 o
   7  17   0     1514.61     1577.33     25.49 o
   8  17   0      840.42      957.49     18.96 o
   9  17   0      227.66      228.73     13.22 o
   0  18   0      167.96      139.84     30.23 o
   1  18   0      416.54      372.26     41.57 o
   2  18   0      137.59       99.34     18.87 o
   3  18   0       80.15       73.80     22.77 o
   4  18   0      242.67      259.72     12.21 o
   5  18   0       38.84       17.00      9.40 o
   6  18   0        0.58       -5.92      9.23 o
   7  18   0      625.63      633.58     17.94 o
   8  18   0       88.16       81.37      9.88 o
   1  19   0       80.07       95.73     34.01 o
   2  19   0       77.78       77.56     23.04 o
   3  19   0      230.70      233.42     13.11 o
   4  19   0       91.08       94.15     10.27 o
   5  19   0      101.96      130.92     11.08 o
   6  19   0      433.80      476.59     15.21 o
   7  19   0        4.50        6.94      8.36 o
   8  19   0      464.04      473.09     19.52 o
   0  20   0      190.62      193.63     24.52 o
   1  20   0       18.33        1.15     17.64 o
   2  20   0      297.58      339.16     12.85 o
   3  20   0       38.90       37.93      9.32 o
   4  20   0       79.37       70.80     10.38 o
   5  20   0      486.85      484.02     17.24 o
   6  20   0      181.46      182.34     13.40 o
   7  20   0      119.11      126.37      9.44 o
   8  20   0      140.37      122.02      9.83 o
   1  21   0      739.81      721.70     17.92 o
   2  21   0        6.29       -5.59      7.81 o
   3  21   0      456.40      474.42     16.30 o
   4  21   0      133.33      135.32      9.99 o
   5  21   0      300.17      334.02     13.88 o
   6  21   0      102.98      100.10      9.08 o
   7  21   0      283.28      299.73     11.78 o
   8  21   0       14.00        8.59      8.06 o
   0  22   0     2034.17     1994.81     33.71 o
   1  22   0      430.40      461.77     15.41 o
   2  22   0       24.68       34.28      8.29 o
   3  22   0       10.74       -6.97      8.33 o
   4  22   0        6.87       20.01      8.33 o
   5  22   0       77.03       76.82      9.81 o
   6  22   0       62.69       76.59      8.42 o
   7  22   0      416.44      359.27     17.03 o
   1  23   0       10.92       19.00      8.79 o
   2  23   0      392.06      379.09     12.39 o
   3  23   0      119.43      119.69     10.68 o
   4  23   0      371.65      319.96     13.61 o
   5  23   0       21.22       27.22      8.86 o
   6  23   0      397.17      383.28     12.51 o
   7  23   0        3.45       -7.91      7.83 o
   0  24   0     3746.19     3888.04     69.71 o
   1  24   0      150.68      174.33     10.82 o
   2  24   0      230.01      217.92     13.73 o
   3  24   0        5.62        8.27      8.63 o
   4  24   0       12.48       13.75      8.68 o
   5  24   0      167.21      170.51     10.36 o
   6  24   0        2.37       -8.37     10.05 o
   7  24   0        1.50       -5.90     16.06 o
   1  25   0      325.45      326.31     12.25 o
   2  25   0      149.68      156.92     10.44 o
   3  25   0      754.15      759.09     17.47 o
   4  25   0      173.96      154.30     10.73 o
   5  25   0       20.17       42.88      7.81 o
   6  25   0       44.14       36.39      9.91 o
   0  26   0      534.48      494.21     24.69 o
   1  26   0       69.17       62.83      8.58 o
   2  26   0       71.07       71.14      9.50 o
   3  26   0       24.29       22.20      9.92 o
   4  26   0        9.24        9.90      8.87 o
   5  26   0      252.66      252.19     12.99 o
   6  26   0        0.01       -2.96      9.26 o
   1  27   0      583.60      592.15     16.51 o
   2  27   0       22.88       23.80      8.50 o
   3  27   0       78.82       71.84     10.09 o
   4  27   0        2.65      -12.11      8.07 o
   5  27   0      186.45      182.63     19.50 o
   0  28   0       54.46       65.89     13.27 o
   1  28   0        4.61        5.11      8.63 o
   2  28   0        4.15       12.88      8.33 o
   3  28   0        0.49       16.82      8.41 o
   4  28   0       92.46      103.33     10.14 o
   5  28   0       82.49       97.32     19.84 o
   1  29   0     1155.68     1245.84     23.25 o
   2  29   0        2.52       -5.01      8.44 o
   3  29   0      198.74      201.02     14.95 o
   4  29   0        9.53       21.00     10.09 o
   0  30   0     1568.18     1673.11    110.73 o
   1  30   0       77.97       82.53      9.39 o
   2  30   0      228.41      220.59     11.69 o
   3  30   0      263.69      314.49     36.55 o
   1  31   0      285.88      257.89     33.10 o
   2  31   0       28.85       17.18     17.59 o
   0  32   0      290.30      118.10     20.79 o
 -10   1   1       39.42       51.13      8.28 o
  -9   1   1      547.24      540.79     14.41 o
  -8   1   1      537.97      523.47     16.07 o
  -7   1   1        3.63        8.18      7.16 o
  -6   1   1      397.27      378.87     16.13 o
  -5   1   1     1250.29     1239.14     22.42 o
  -4   1   1      922.79      935.75     30.39 o
  -3   1   1       27.80       42.24      3.69 o
  -2   1   1     4718.09     4490.44     41.85 o
  -1   1   1       66.72       70.30      2.41 o
   0   1   1       11.65       14.04      1.28 o
   1   1   1        2.90       -4.36      4.30 o
   2   1   1     7612.60     7482.76    136.88 o
   3   1   1     1904.13     2059.27     39.08 o
   4   1   1      177.32      179.77     22.77 o
   5   1   1     1939.74     2123.27     28.54 o
   6   1   1      162.01      159.52     10.27 o
   7   1   1     1971.22     1865.90     23.98 o
   8   1   1       82.14       91.17      8.87 o
   9   1   1      153.75      164.24      9.51 o
  10   1   1       15.30        7.70      7.89 o
 -10   2   1        5.25        8.10      7.48 o
  -9   2   1       66.11       78.47      8.47 o
  -8   2   1       59.46       73.39      9.01 o
  -7   2   1        1.93       -1.95      6.67 o
  -6   2   1     6253.36     6388.38     82.43 o
  -5   2   1     1894.80     1787.24     28.14 o
  -4   2   1      170.33      179.35     12.31 o
  -3   2   1     2912.87     3374.49     34.98 o
  -2   2   1    43765.22    43466.48    373.51 o
  -1   2   1    27948.70    27677.42    214.78 o
   0   2   1     1961.30     1836.23     19.29 o
   1   2   1     3978.17     3987.25     42.71 o
   2   2   1      559.22      659.60     10.63 o
   3   2   1     1219.23     1488.38     43.36 o
   4   2   1     1125.72     1229.30     28.12 o
   5   2   1     1729.15     1548.17     23.31 o
   6   2   1      962.35      953.31     22.46 o
   7   2   1       38.81       34.89      6.93 o
   8   2   1     1045.59     1084.17     20.40 o
   9   2   1      336.06      360.26     12.67 o
  10   2   1        9.29        8.49      7.77 o
 -10   3   1      147.39      147.66     12.47 o
  -9   3   1        0.86       14.75      7.21 o
  -8   3   1     2848.31     2845.79     33.46 o
  -7   3   1       49.28       47.99      7.75 o
  -6   3   1     2717.85     2393.15     44.25 o
  -5   3   1     3194.59     3170.98     45.67 o
  -4   3   1     2550.77     2489.49     36.25 o
  -3   3   1       54.49       85.27      5.90 o
  -2   3   1     4744.83     4267.38     47.60 o
  -1   3   1    20712.05    20721.25    161.34 o
   0   3   1     1411.57     1322.84     16.72 o
   1   3   1    92491.49    90578.41    829.32 o
   2   3   1     1718.01     1577.56     22.87 o
   3   3   1    13053.33    13518.96    158.24 o
   4   3   1     1983.61     1961.43     39.02 o
   5   3   1      428.00      454.59     14.09 o
   6   3   1        2.45       -0.50      7.68 o
   7   3   1      432.59      440.32     12.98 o
   8   3   1        8.51        3.51      7.06 o
   9   3   1      510.84      526.91     14.71 o
  10   3   1      166.26      178.11     10.54 o
 -10   4   1      112.36      113.07     10.24 o
  -9   4   1       55.28       72.13      8.31 o
  -8   4   1      702.63      678.77     19.56 o
  -7   4   1      402.68      448.58     13.59 o
  -6   4   1     1142.14     1170.61     29.99 o
  -5   4   1     1552.25     1417.36     35.42 o
  -4   4   1     7021.78     7139.93     91.35 o
  -3   4   1     1435.33     1663.67     22.93 o
  -2   4   1    23373.44    22916.05    233.34 o
  -1   4   1    56786.72    57830.89    536.51 o
   0   4   1     2559.89     2490.03     29.97 o
   1   4   1    13047.99    13393.43    118.97 o
   2   4   1     9816.04     9462.37     98.66 o
   3   4   1    11782.52    13338.58    143.38 o
   4   4   1     2873.29     2825.05     61.47 o
   5   4   1     5077.21     4554.02     55.44 o
   6   4   1      817.22      830.75     33.07 o
   7   4   1      584.11      542.21     14.69 o
   8   4   1      543.28      532.24     14.24 o
   9   4   1        3.03       -0.78      7.60 o
  10   4   1       12.99        9.68      7.70 o
 -10   5   1      598.71      626.63     18.57 o
  -9   5   1      463.68      481.43     13.19 o
  -8   5   1     2302.94     2223.81     28.71 o
  -7   5   1      263.49      304.42     11.61 o
  -6   5   1      151.50       98.47     12.01 o
  -5   5   1      439.15      528.74     19.13 o
  -4   5   1     2094.71     2043.80     38.28 o
  -3   5   1     1960.02     2333.93     31.45 o
  -2   5   1     6758.17     6959.09     75.20 o
  -1   5   1    11836.28    11730.21    111.80 o
   0   5   1      348.40      345.14      8.31 o
   1   5   1     1288.90     1280.91     14.78 o
   2   5   1      182.10      166.81      6.63 o
   3   5   1     2687.17     2630.33     33.82 o
   4   5   1      842.56      905.75     54.80 o
   5   5   1        2.94        0.19      6.24 o
   6   5   1       49.49       27.75      9.87 o
   7   5   1       11.43       24.02      7.14 o
   8   5   1      619.98      611.72     15.11 o
   9   5   1      952.95      964.53     19.65 o
  10   5   1        0.41       -4.45      7.64 o
 -10   6   1      172.07      187.36     11.21 o
  -9   6   1        6.37        6.64      7.10 o
  -8   6   1      200.00      175.87     10.01 o
  -7   6   1       32.04       33.26      7.45 o
  -6   6   1      172.83      158.62     12.25 o
  -5   6   1        2.11        5.26      7.20 o
  -4   6   1      107.79      123.60      9.91 o
  -3   6   1     6468.42     6729.94     82.21 o
  -2   6   1    20998.69    21092.06    238.51 o
  -1   6   1     3659.14     3378.87     33.88 o
   0   6   1     1889.29     1845.23     24.76 o
   1   6   1    24153.50    23509.49    221.34 o
   2   6   1    27350.47    27639.82    256.56 o
   3   6   1       17.43        4.70      6.93 o
   4   6   1     1385.23     1138.32     25.11 o
   5   6   1      161.85      118.53     10.14 o
   6   6   1        8.63       -1.49      7.48 o
   7   6   1     3005.16     2808.63     32.20 o
   8   6   1       24.49       18.97      7.30 o
   9   6   1       26.59       20.59      7.85 o
  10   6   1      564.36      526.18     22.86 o
 -10   7   1       60.99       86.48      9.46 o
  -9   7   1       39.99       29.13      7.74 o
  -8   7   1      385.04      387.00     13.67 o
  -7   7   1     4114.85     3915.44     39.94 o
  -6   7   1      368.71      375.07     16.37 o
  -5   7   1        6.55       -0.67      6.54 o
  -4   7   1      766.51      691.64     17.05 o
  -3   7   1     1317.98     1651.15     26.11 o
  -2   7   1    54637.27    55247.74    775.57 o
  -1   7   1     4168.67     4160.68     41.30 o
   0   7   1      410.26      398.50      9.62 o
   1   7   1      956.28     1038.38     20.63 o
   2   7   1     1312.52     1383.80     22.19 o
   3   7   1    11364.89    11882.48    149.16 o
   4   7   1      915.63      903.91     35.65 o
   5   7   1       27.05       20.80      7.12 o
   6   7   1      107.07      112.66     10.55 o
   7   7   1     1953.23     2045.70     27.08 o
   8   7   1      333.36      316.55     11.70 o
   9   7   1      418.04      455.70     13.18 o
  10   7   1       12.88        9.71      7.81 o
 -10   8   1      301.10      296.26     13.59 o
  -9   8   1        6.84        8.09      8.57 o
  -8   8   1      766.26      783.51     16.75 o
  -7   8   1        1.26        8.99      7.40 o
  -6   8   1        2.33       10.02      8.84 o
  -5   8   1      708.82      722.52     17.23 o
  -4   8   1     6100.22     6135.84     99.79 o
  -3   8   1    17461.25    18256.98    468.17 o
  -2   8   1     2306.70     2103.72     28.80 o
  -1   8   1     2136.95     2081.04     25.65 o
   0   8   1    15274.24    15631.30    142.97 o
   1   8   1     2927.42     2967.39     33.70 o
   2   8   1      333.00      308.89      9.57 o
   3   8   1    17201.23    18341.88    322.84 o
   4   8   1     5081.20     4940.74    125.97 o
   5   8   1     1200.51     1228.97     22.76 o
   6   8   1       14.37       14.24      9.85 o
   7   8   1       20.36       18.83      7.84 o
   8   8   1      863.50      869.12     20.94 o
   9   8   1       75.29       86.30     11.73 o
  10   8   1        6.70       14.52      7.54 o
 -10   9   1        3.64       -3.02      7.91 o
  -9   9   1       90.64       83.16      9.07 o
  -8   9   1      126.22      111.63      8.90 o
  -7   9   1       35.51       42.10      8.01 o
  -6   9   1       73.41       99.69     10.99 o
  -5   9   1      885.05      984.61     19.89 o
  -4   9   1      979.41      929.99     19.34 o
  -3   9   1      226.66      303.48     16.94 o
  -2   9   1     3591.37     3892.36     44.30 o
  -1   9   1      338.60      323.73      9.60 o
   0   9   1      614.30      623.36     11.40 o
   1   9   1     1224.13     1215.09     21.55 o
   2   9   1     3194.83     3147.90     44.74 o
   3   9   1     1791.68     2074.11     50.36 o
   4   9   1      676.05      613.54     18.24 o
   5   9   1       86.86      108.90      9.65 o
   6   9   1      158.17      163.15     11.66 o
   7   9   1      177.93      198.52     10.47 o
   8   9   1        2.22        8.37      7.81 o
   9   9   1      542.82      529.15     15.45 o
  10   9   1      419.64      396.47     23.08 o
 -10  10   1      253.40      259.87     20.72 o
  -9  10   1       25.95       30.55      8.09 o
  -8  10   1      481.59      550.92     15.63 o
  -7  10   1     2109.17     2074.24     26.21 o
  -6  10   1     5372.89     5187.54     53.20 o
  -5  10   1      278.29      243.92     11.41 o
  -4  10   1     8482.90     7812.31    112.72 o
  -3  10   1     3764.74     4293.70     73.81 o
  -2  10   1      479.35      438.40     12.40 o
  -1  10   1      723.53      830.26     25.28 o
   0  10   1      269.06      246.78      7.85 o
   1  10   1     1010.18      962.12     18.08 o
   2  10   1     8081.83     8439.46    108.59 o
   3  10   1     8209.08     8541.85    127.38 o
   4  10   1     5965.70     5684.75     67.79 o
   5  10   1      313.63      393.81     13.91 o
   6  10   1     1473.14     1494.18     23.59 o
   7  10   1     1063.23     1018.03     19.38 o
   8  10   1       31.76       37.84      8.14 o
   9  10   1      547.21      571.97     17.96 o
  10  10   1      121.53       94.07     11.20 o
 -10  11   1      102.02      137.95     14.70 o
  -9  11   1      299.14      286.02     15.00 o
  -8  11   1      317.31      348.56     17.86 o
  -7  11   1      129.96      142.58     13.16 o
  -6  11   1     2415.38     2464.24     29.75 o
  -5  11   1       17.20       22.66      9.37 o
  -4  11   1     9994.32     9834.98    108.02 o
  -3  11   1      502.30      449.67     14.09 o
  -2  11   1     1734.56     1646.36     30.61 o
  -1  11   1      512.73      479.71     19.34 o
   0  11   1     1192.31     1157.20     16.71 o
   1  11   1      641.01      622.42     16.46 o
   2  11   1      133.28      138.96     10.57 o
   3  11   1     1005.15     1152.64     26.92 o
   4  11   1     1408.75     1424.08     22.85 o
   5  11   1     1555.93     1650.71     25.36 o
   6  11   1      185.41      184.28      9.91 o
   7  11   1      165.36      189.18     10.62 o
   8  11   1      445.27      495.44     13.72 o
   9  11   1       27.38       34.19      8.81 o
  -9  12   1       76.25       81.91     10.27 o
  -8  12   1     1047.84     1130.97     20.98 o
  -7  12   1      631.88      634.35     18.10 o
  -6  12   1      221.79      235.42     13.29 o
  -5  12   1        7.45        0.07      9.52 o
  -4  12   1       20.67       48.63      7.41 o
  -3  12   1      129.64      149.28      9.99 o
  -2  12   1     1846.23     1851.23     34.16 o
  -1  12   1      869.25     1076.91     20.33 o
   0  12   1        5.95        7.53      7.66 o
   1  12   1     2746.14     3143.76     41.98 o
   2  12   1     9045.45     9496.03    153.77 o
   3  12   1     1658.80     1718.40     26.00 o
   4  12   1      723.17      743.95     16.45 o
   5  12   1        4.17       -5.43      7.71 o
   6  12   1      613.03      576.89     14.82 o
   7  12   1     1688.16     1664.10     24.74 o
   8  12   1        5.51        3.72      7.38 o
   9  12   1      175.37      187.02     18.68 o
  -9  13   1      544.77      547.30     15.41 o
  -8  13   1        0.36       -7.32      7.81 o
  -7  13   1      159.67      131.60     10.79 o
  -6  13   1      133.72      173.28     13.12 o
  -5  13   1        1.68      -14.13      9.42 o
  -4  13   1       95.20      107.15      9.51 o
  -3  13   1      827.27      782.73     18.99 o
  -2  13   1    11414.02    11988.58    177.66 o
  -1  13   1      339.17      445.68     13.87 o
   0  13   1        2.30        9.96      6.32 o
   1  13   1     4380.68     4951.09     64.52 o
   2  13   1     3726.53     4033.60     60.19 o
   3  13   1      419.75      439.33     19.06 o
   4  13   1     1147.50     1063.30     20.87 o
   5  13   1      779.78      827.46     18.77 o
   6  13   1     3154.23     3129.19     34.22 o
   7  13   1      216.90      207.90     11.17 o
   8  13   1      113.61      147.31      9.11 o
   9  13   1       21.79       16.52      9.21 o
  -9  14   1      220.65      228.77     11.20 o
  -8  14   1      267.18      247.73     11.75 o
  -7  14   1       14.60        8.37      9.66 o
  -6  14   1     3254.96     3332.85     44.28 o
  -5  14   1      400.49      379.75     14.30 o
  -4  14   1      846.14      809.02     19.33 o
  -3  14   1     1892.01     1763.67     35.23 o
  -2  14   1      334.28      323.14     41.42 o
  -1  14   1     3230.44     3797.51     44.92 o
   0  14   1     3291.11     3693.62     44.61 o
   1  14   1     1100.84     1131.33     24.48 o
   2  14   1     4376.89     4607.83     80.18 o
   3  14   1     3262.44     3163.21     50.09 o
   4  14   1      895.80      872.14     22.88 o
   5  14   1      840.50      766.55     17.25 o
   6  14   1      327.76      321.57     12.80 o
   7  14   1     2437.07     2370.65     28.89 o
   8  14   1       41.55       50.30      7.90 o
   9  14   1       23.30        8.68      8.55 o
  -9  15   1       77.85       81.89      8.76 o
  -8  15   1     1683.36     1693.74     31.35 o
  -7  15   1      470.43      444.47     16.03 o
  -6  15   1      862.25      805.75     21.52 o
  -5  15   1        2.97       -0.18      8.21 o
  -4  15   1      437.80      428.54     21.21 o
  -3  15   1      423.59      460.67     17.82 o
  -2  15   1       64.51       64.89     13.07 o
  -1  15   1     1577.91     1765.84     38.25 o
   0  15   1      216.49      297.26     17.56 o
   1  15   1     1441.69     1685.34     57.62 o
   2  15   1      260.92      251.88     18.19 o
   3  15   1     1140.26     1130.37     26.20 o
   4  15   1     1072.17     1029.91     19.28 o
   5  15   1      277.80      281.99     12.52 o
   6  15   1      140.52      148.19     10.60 o
   7  15   1      183.01      194.13     11.63 o
   8  15   1        1.11        9.48      7.91 o
   9  15   1        2.10        5.93      8.44 o
  -9  16   1       22.84       17.47     12.82 o
  -8  16   1     1011.89     1006.13     20.40 o
  -7  16   1      259.00      243.43     13.09 o
  -6  16   1       21.02       18.06     10.00 o
  -5  16   1      212.59      219.49     12.53 o
  -4  16   1       60.23       57.03     13.23 o
  -3  16   1       33.05       38.73     14.46 o
  -2  16   1        5.14        8.37     14.08 o
  -1  16   1      141.26      186.01     15.61 o
   0  16   1      176.49      227.03     16.39 o
   1  16   1      298.24      268.58     16.61 o
   2  16   1       22.01       22.61     12.77 o
   3  16   1       97.22       74.51      9.66 o
   4  16   1      677.83      701.91     25.65 o
   5  16   1     1025.94      951.17     20.67 o
   6  16   1     2124.43     2030.55     29.58 o
   7  16   1     1183.34     1124.93     22.56 o
   8  16   1        0.98      -10.01      8.14 o
   9  16   1      178.21      144.53     12.08 o
  -9  17   1       92.97       57.02     16.53 o
  -8  17   1      531.75      576.68     15.90 o
  -7  17   1       89.54      120.00     11.40 o
  -6  17   1       10.17        9.79      9.20 o
  -5  17   1      120.34      129.97     12.76 o
  -4  17   1       28.93       21.06      9.22 o
  -3  17   1      161.23      164.60     15.63 o
  -2  17   1     1294.29     1449.37     69.92 o
  -1  17   1       15.93       15.12     23.62 o
   0  17   1      301.27      321.61     19.29 o
   1  17   1      100.95       74.90     18.90 o
   2  17   1       41.46       44.88     11.99 o
   3  17   1     1231.57     1214.94     34.34 o
   4  17   1       40.12       33.22      8.53 o
   5  17   1        6.23        7.23      9.32 o
   6  17   1       18.36       24.57      9.03 o
   7  17   1        7.01        8.23      8.63 o
   8  17   1       16.58       20.36      8.53 o
   9  17   1      281.92      329.75     27.40 o
  -8  18   1        0.78        2.91      8.55 o
  -7  18   1       67.52       62.21      9.66 o
  -6  18   1       11.29       17.00      8.99 o
  -5  18   1      384.84      404.00     14.11 o
  -4  18   1      126.49      140.34     11.26 o
  -3  18   1       13.84       28.79     13.40 o
  -2  18   1      404.26      343.09     31.02 o
  -1  18   1      535.69      540.44     47.24 o
   0  18   1      407.11      442.52     35.27 o
   1  18   1       61.82       91.32     17.65 o
   2  18   1      737.06      822.19     26.65 o
   3  18   1     2247.75     2317.80     51.11 o
   4  18   1      138.92      154.96     11.75 o
   5  18   1     1246.30     1245.51     23.69 o
   6  18   1      238.36      216.13     12.05 o
   7  18   1       17.95       17.25      8.16 o
   8  18   1       46.33       59.18     10.07 o
  -8  19   1       54.48       34.86      8.47 o
  -7  19   1      266.68      258.57     12.37 o
  -6  19   1     1415.20     1456.87     23.93 o
  -5  19   1      619.61      618.33     18.08 o
  -4  19   1        3.22       -2.85      9.35 o
  -3  19   1      771.75      744.03     22.13 o
  -2  19   1      267.14      209.53     27.72 o
  -1  19   1       30.67       16.43     20.68 o
   0  19   1      641.58      565.01     41.57 o
   1  19   1     1036.54     1035.29     49.60 o
   2  19   1       24.83       12.75     12.42 o
   3  19   1       43.54       31.98      9.01 o
   4  19   1      316.72      313.51     12.26 o
   5  19   1      130.46      122.71     10.09 o
   6  19   1      108.78      107.17     10.12 o
   7  19   1        2.61        1.36      7.66 o
   8  19   1        7.08        7.32      7.35 o
  -8  20   1      139.20      137.77     10.57 o
  -7  20   1      266.47      266.49     12.20 o
  -6  20   1      766.67      868.55     21.48 o
  -5  20   1      337.26      328.78     15.09 o
  -4  20   1       23.52       19.39      8.72 o
  -3  20   1        4.58        7.13      7.81 o
  -2  20   1        9.46        1.81      8.91 o
  -1  20   1       55.31       40.92     21.64 o
   0  20   1     1442.79     1467.69     82.67 o
   1  20   1       13.67      -24.56     16.37 o
   2  20   1     2430.66     2420.57     29.22 o
   3  20   1       61.01       49.99      9.04 o
   4  20   1      107.05      106.06     10.11 o
   5  20   1       90.99       54.12      9.90 o
   6  20   1        5.65       17.63      8.93 o
   7  20   1      512.24      462.21     14.44 o
   8  20   1       91.18       50.91      8.57 o
  -7  21   1      105.00      111.85      9.72 o
  -6  21   1       53.97       35.00      9.20 o
  -5  21   1      220.69      218.39     12.31 o
  -4  21   1       49.71       39.86      8.75 o
  -3  21   1      253.33      240.35     11.00 o
  -2  21   1      833.33      821.84     18.27 o
  -1  21   1     2457.24     2472.94     29.85 o
   0  21   1      872.26      875.93     15.95 o
   1  21   1        1.34        8.00      8.93 o
   2  21   1      770.61      734.28     16.48 o
   3  21   1      914.81      861.07     18.10 o
   4  21   1     1143.67     1105.97     25.44 o
   5  21   1       22.90       49.02      9.03 o
   6  21   1       29.27       29.38      8.54 o
   7  21   1        0.95        2.78      6.92 o
   8  21   1        0.85       -8.01      9.53 o
  -7  22   1      125.46      114.36     10.23 o
  -6  22   1        4.31       10.63      8.71 o
  -5  22   1      398.60      386.43     14.04 o
  -4  22   1       30.33       21.07      8.72 o
  -3  22   1       36.23       32.74      9.60 o
  -2  22   1      803.00      803.38     17.80 o
  -1  22   1      112.61      124.91     10.38 o
   0  22   1      680.41      690.28     15.35 o
   1  22   1      178.94      182.69     11.59 o
   2  22   1     1740.32     1711.31     24.01 o
   3  22   1      141.13      146.88     10.49 o
   4  22   1       25.22       19.95      8.99 o
   5  22   1        4.77        8.02      7.97 o
   6  22   1      114.18      101.04      8.65 o
   7  22   1      127.23      114.28     11.13 o
  -7  23   1      170.67      152.50     16.12 o
  -6  23   1        1.01       -1.38      7.87 o
  -5  23   1       20.04       23.36      8.83 o
  -4  23   1      138.02      135.07      9.92 o
  -3  23   1      321.98      318.45     13.74 o
  -2  23   1      911.26      896.63     19.05 o
  -1  23   1       10.00       18.10      8.50 o
   0  23   1      534.41      585.16     14.23 o
   1  23   1      473.05      488.93     14.77 o
   2  23   1       99.88       94.05     11.20 o
   3  23   1     2061.84     2144.52     28.52 o
   4  23   1      159.54      178.14     11.77 o
   5  23   1        5.78        0.75      8.15 o
   6  23   1      834.83      854.17     18.17 o
   7  23   1      143.74      107.73     10.16 o
  -7  24   1      167.74      133.47     19.37 o
  -6  24   1      221.79      224.73     13.34 o
  -5  24   1      845.25      858.32     20.39 o
  -4  24   1       89.25       89.39      8.55 o
  -3  24   1      132.86      117.25     10.36 o
  -2  24   1        3.50        9.01      7.87 o
  -1  24   1      286.40      339.18     13.71 o
   0  24   1      416.57      430.06     14.62 o
   1  24   1      271.85      294.13     11.21 o
   2  24   1      757.21      748.93     19.33 o
   3  24   1      117.80      122.03      9.76 o
   4  24   1       46.55       46.55      9.31 o
   5  24   1       72.91       66.11      8.61 o
   6  24   1      169.37      142.74      9.91 o
   7  24   1       34.77       37.02     10.89 o
  -6  25   1       79.92       60.88     10.02 o
  -5  25   1       13.84       28.22      8.76 o
  -4  25   1       46.81       57.23      9.21 o
  -3  25   1      392.99      399.03     15.40 o
  -2  25   1      654.01      638.48     17.23 o
  -1  25   1      414.44      408.42     13.13 o
   0  25   1     1752.41     1776.49     29.05 o
   1  25   1      308.45      303.53     11.21 o
   2  25   1       94.72      106.09     10.11 o
   3  25   1      553.14      596.63     17.68 o
   4  25   1      172.27      193.97     11.53 o
   5  25   1       29.39       24.40      7.41 o
   6  25   1      613.35      773.08     29.12 o
  -6  26   1       90.85       95.75     28.82 o
  -5  26   1       32.67       38.24     10.15 o
  -4  26   1      945.91      972.52     22.63 o
  -3  26   1      113.06      109.41      9.65 o
  -2  26   1       78.87       84.93      9.25 o
  -1  26   1       29.08       16.60      8.64 o
   0  26   1      232.96      266.63     12.95 o
   1  26   1       16.01       24.60      8.79 o
   2  26   1      140.95      128.96      9.81 o
   3  26   1        3.23       -1.84      8.48 o
   4  26   1      182.67      151.80     10.94 o
   5  26   1      102.84       94.47     10.51 o
   6  26   1      226.42      186.91     51.02 o
  -5  27   1      606.40      660.26     21.81 o
  -4  27   1       37.51       20.95     10.26 o
  -3  27   1       45.09       25.74      8.57 o
  -2  27   1      259.31      256.63     12.29 o
  -1  27   1        2.67        5.19      8.87 o
   0  27   1     1380.39     1409.86     28.50 o
   1  27   1     2139.70     2251.17     30.42 o
   2  27   1      607.81      575.36     16.23 o
   3  27   1       85.68      101.12     10.55 o
   4  27   1      364.70      368.89     17.43 o
   5  27   1      192.71      190.39     17.05 o
  -5  28   1       89.46       68.97     19.84 o
  -4  28   1      176.43      177.56     12.59 o
  -3  28   1      104.84      122.83     12.73 o
  -2  28   1        0.51        6.59      8.38 o
  -1  28   1        0.71        4.94      8.82 o
   0  28   1      107.93      106.05      9.14 o
   1  28   1       85.12       97.09      9.98 o
   2  28   1        2.24        5.49     10.02 o
   3  28   1      108.40      121.80     10.63 o
   4  28   1      113.63      121.18      9.98 o
   5  28   1       81.29       49.13     11.34 o
  -4  29   1        2.89        1.66     10.43 o
  -3  29   1       32.84       25.39     11.85 o
  -2  29   1       58.00       60.68      9.49 o
  -1  29   1      113.33      108.99      9.31 o
   0  29   1       19.34       25.29      8.17 o
   1  29   1       54.23       51.52      8.75 o
   2  29   1      419.45      391.47     28.69 o
   3  29   1        9.27        8.25      8.75 o
   4  29   1        0.37        9.49     10.03 o
  -3  30   1       17.21       35.57     10.81 o
  -2  30   1      642.74      667.05     19.64 o
  -1  30   1       36.61       35.70      7.82 o
   0  30   1      138.34      135.35     11.29 o
   1  30   1        6.11        0.04      8.43 o
   2  30   1      170.69      160.27     15.45 o
   3  30   1       13.23       15.23     10.47 o
  -2  31   1      136.60      114.37     13.80 o
  -1  31   1      166.01      120.09     10.48 o
   0  31   1        5.61       -6.64      7.49 o
   1  31   1      100.02       89.26      9.44 o
   2  31   1        2.38        2.69      9.42 o
 -10   0   2       97.25       95.12     12.29 o
  -9   0   2      163.06      163.54     13.56 o
  -8   0   2        0.16       -0.36     11.15 o
  -7   0   2      147.39      135.03     11.91 o
  -6   0   2      140.46      172.01     16.72 o
  -5   0   2     2030.16     1894.44     41.95 o
  -4   0   2     1427.49     1480.55     56.69 o
  -3   0   2        7.18       11.13      7.82 o
  -2   0   2      515.04      496.07     10.58 o
  -1   0   2    18268.84    17304.41    165.97 o
   0   0   2       60.99       33.33      3.38 o
   1   0   2     5855.87     5686.95    137.00 o
   2   0   2     2747.88     3016.85     77.48 o
   3   0   2    14255.43    13649.06    324.08 o
   4   0   2      139.08      247.55     24.57 o
   5   0   2     1068.15      958.65     23.73 o
   6   0   2      651.95      584.34     27.27 o
   7   0   2     6803.51     6080.76     77.93 o
   8   0   2      465.97      409.44     27.93 o
   9   0   2     1702.31     1790.25     37.77 o
  10   0   2      113.95      108.15     13.49 o
 -10   1   2        2.41       -1.22      7.06 o
  -9   1   2      888.81      915.51     18.30 o
  -8   1   2      162.11      157.27     10.95 o
  -7   1   2     5050.67     4775.70     43.90 o
  -6   1   2     1230.93     1262.65     35.49 o
  -5   1   2     2717.64     2492.66     37.68 o
  -4   1   2     1061.87      924.59     21.19 o
  -3   1   2     6192.42     5625.49     48.37 o
  -2   1   2     8361.25     8570.47     65.42 o
  -1   1   2     7330.57     7295.88     52.67 o
   0   1   2     2170.09     2188.35     21.76 o
   1   1   2     5532.72     5357.73     91.52 o
   2   1   2      973.16      922.56     21.64 o
   3   1   2     5733.97     5627.78     82.81 o
   4   1   2       40.55       60.00      9.45 o
   5   1   2     2337.32     2168.60     28.56 o
   6   1   2     2625.94     2757.61     37.52 o
   7   1   2        4.98       -2.13      6.60 o
   8   1   2      162.99      163.67      9.75 o
   9   1   2       12.37        5.18      7.72 o
  10   1   2      108.25      110.28     10.05 o
 -10   2   2       19.80       22.01      7.47 o
  -9   2   2       65.72       40.10      8.08 o
  -8   2   2     1391.67     1368.23     24.92 o
  -7   2   2      313.19      311.97     12.47 o
  -6   2   2      894.44      871.77     23.89 o
  -5   2   2     1557.41     1318.33     46.51 o
  -4   2   2     3618.66     4051.18     52.76 o
  -3   2   2     1816.47     1721.97     19.25 o
  -2   2   2     3022.63     3202.36     28.06 o
  -1   2   2        8.27        8.75      2.52 o
   0   2   2      757.76      743.23      9.02 o
   1   2   2     8589.07     8257.50    138.29 o
   2   2   2     7465.27     7521.57    127.91 o
   3   2   2     1086.47      942.82     20.29 o
   4   2   2     8331.12     8519.52    154.26 o
   5   2   2      939.36      920.63     17.15 o
   6   2   2       96.91       93.87      9.48 o
   7   2   2     3571.96     3383.95     34.21 o
   8   2   2        4.37       10.11      6.82 o
   9   2   2     1390.30     1414.69     25.26 o
  10   2   2      117.00      122.12     10.15 o
 -10   3   2       73.19       85.84     11.40 o
  -9   3   2      578.56      623.63     15.38 o
  -8   3   2       23.21       18.41      8.55 o
  -7   3   2     1018.76     1014.92     17.90 o
  -6   3   2     1398.80     1416.72     60.57 o
  -5   3   2     2957.04     2720.46     41.55 o
  -4   3   2     8946.80     9205.53    107.37 o
  -3   3   2     2562.77     2414.60     27.37 o
  -2   3   2        3.60        9.73      3.29 o
  -1   3   2    16600.15    16569.63    137.48 o
   0   3   2     6373.81     6098.09     52.41 o
   1   3   2     1768.03     1850.56     19.12 o
   2   3   2    19869.35    19596.06    266.29 o
   3   3   2       18.23       15.22      6.35 o
   4   3   2      451.19      426.36     21.25 o
   5   3   2      236.85      215.37      9.49 o
   6   3   2      699.35      690.36     19.09 o
   7   3   2        8.35       -3.67      6.64 o
   8   3   2       99.24       94.53      8.32 o
   9   3   2        4.78       -0.76      8.42 o
  10   3   2       47.13       43.22      8.21 o
 -10   4   2      131.81      120.57      9.92 o
  -9   4   2       28.65       34.98      7.50 o
  -8   4   2        0.48       -3.72      7.53 o
  -7   4   2        8.36        0.48      6.66 o
  -6   4   2      459.81      478.75     20.65 o
  -5   4   2      140.46      164.35     16.23 o
  -4   4   2       62.34       90.02      8.86 o
  -3   4   2       64.11       78.25      6.08 o
  -2   4   2     2671.57     2618.16     23.92 o
  -1   4   2       91.69      100.21      4.03 o
   0   4   2    20620.18    19719.81    164.56 o
   1   4   2    33033.98    33191.67    309.13 o
   2   4   2     4512.09     4685.21     50.87 o
   3   4   2     6686.47     6830.90    123.93 o
   4   4   2      124.19      158.96     15.44 o
   5   4   2      887.18      830.88     15.52 o
   6   4   2     3070.85     3147.82     48.22 o
   7   4   2      366.62      329.37     11.41 o
   8   4   2        5.02      -10.03      6.88 o
   9   4   2       31.90       30.47      9.22 o
  10   4   2       26.95       25.39      7.79 o
 -10   5   2      210.97      214.91     10.47 o
  -9   5   2       52.29       47.49      8.22 o
  -8   5   2     1690.72     1717.51     25.50 o
  -7   5   2      180.04      212.74      9.55 o
  -6   5   2      578.46      560.19     33.34 o
  -5   5   2      734.57      654.78     17.62 o
  -4   5   2     4551.82     4832.47     80.37 o
  -3   5   2     7420.27     8022.44     76.31 o
  -2   5   2        0.86       -3.25      3.63 o
  -1   5   2     4664.05     4858.45     40.90 o
   0   5   2    32005.81    31107.70    323.51 o
   1   5   2     5181.82     5295.47     51.86 o
   2   5   2    13062.67    13291.54    138.27 o
   3   5   2      101.66      126.08     10.30 o
   4   5   2     5385.23     5385.48    132.56 o
   5   5   2     1517.82     1385.63     22.29 o
   6   5   2        1.57       -5.52      7.97 o
   7   5   2       50.76       32.70      9.21 o
   8   5   2       46.97       66.29      7.83 o
   9   5   2      176.05      188.26     12.32 o
  10   5   2      100.45      123.16      9.80 o
 -10   6   2      341.75      354.47     14.37 o
  -9   6   2        3.72        5.92      7.81 o
  -8   6   2      108.11      125.27      9.92 o
  -7   6   2        5.44       -2.77      6.43 o
  -6   6   2     1448.60     1537.63     30.35 o
  -5   6   2      156.53      159.28     11.01 o
  -4   6   2       54.82       49.97      8.46 o
  -3   6   2     1191.80     1462.59     19.99 o
  -2   6   2      944.39     1037.47     13.29 o
  -1   6   2     2015.03     1984.47     18.39 o
   0   6   2    10780.80    10850.80     98.84 o
   1   6   2     7632.24     7514.34     68.12 o
   2   6   2      339.05      382.15      7.43 o
   3   6   2     1314.15     1459.59     30.77 o
   4   6   2     6072.88     6162.90    261.39 o
   5   6   2     1213.60     1193.69     21.05 o
   6   6   2     2797.90     2536.32     35.77 o
   7   6   2       80.36       70.01      8.07 o
   8   6   2      238.00      228.44     10.15 o
   9   6   2       21.37        3.77      8.18 o
  10   6   2      153.91      146.52     10.74 o
 -10   7   2      793.49      812.05     30.84 o
  -9   7   2        2.98      -11.71      7.80 o
  -8   7   2        9.48       23.06      7.94 o
  -7   7   2     1179.96     1124.56     24.53 o
  -6   7   2      149.43      155.94     12.63 o
  -5   7   2     1413.75     1439.15     23.31 o
  -4   7   2      673.04      687.44     20.46 o
  -3   7   2     1599.90     1787.12     28.34 o
  -2   7   2      765.78      681.19     11.52 o
  -1   7   2     9580.70     9849.81     79.79 o
   0   7   2     5917.95     6346.12     65.82 o
   1   7   2      308.93      298.80     11.13 o
   2   7   2      194.67      187.87      6.58 o
   3   7   2     2327.38     2653.82     45.91 o
   4   7   2     3314.60     3118.13     95.24 o
   5   7   2      976.33     1049.53     22.97 o
   6   7   2      588.05      557.20     21.12 o
   7   7   2      406.63      437.04     13.51 o
   8   7   2      209.14      219.51     10.21 o
   9   7   2      181.30      180.64     11.86 o
  10   7   2      380.91      376.05     19.18 o
 -10   8   2      402.79      427.78     13.54 o
  -9   8   2      265.90      264.26     12.15 o
  -8   8   2      265.29      259.86     11.81 o
  -7   8   2       40.66       48.36      8.03 o
  -6   8   2      760.84      706.23     21.88 o
  -5   8   2      164.60      151.83     10.21 o
  -4   8   2      649.26      774.16     21.39 o
  -3   8   2      198.27      135.47      9.79 o
  -2   8   2     5277.31     5263.91     57.27 o
  -1   8   2      443.51      453.20      8.43 o
   0   8   2      391.16      319.40      8.34 o
   1   8   2     7335.83     7290.16     75.58 o
   2   8   2       31.23       36.33      6.28 o
   3   8   2      270.95      209.15     17.25 o
   4   8   2      567.73      575.11     18.68 o
   5   8   2      629.64      709.07     18.54 o
   6   8   2       57.48       52.09      8.39 o
   7   8   2      286.28      253.87     11.55 o
   8   8   2      421.27      403.02     12.71 o
   9   8   2      602.92      589.47     17.35 o
  10   8   2        4.00        0.79      7.24 o
 -10   9   2        1.42       10.66      7.59 o
  -9   9   2      213.23      223.09     11.00 o
  -8   9   2       89.41       91.87     10.12 o
  -7   9   2        8.00       19.38      7.36 o
  -6   9   2      159.05      184.45     13.05 o
  -5   9   2       40.40       83.72      9.30 o
  -4   9   2      129.66      122.35     10.07 o
  -3   9   2      851.49      816.17     25.87 o
  -2   9   2      928.71      905.77     15.16 o
  -1   9   2     3514.85     3327.56     33.68 o
   0   9   2      921.68      950.65     15.85 o
   1   9   2     5242.20     5786.40     67.26 o
   2   9   2     2722.19     2713.23     48.63 o
   3   9   2     2736.30     2888.34     66.81 o
   4   9   2     4280.38     3996.50     55.37 o
   5   9   2      103.40      107.19      9.29 o
   6   9   2      649.45      623.27     16.73 o
   7   9   2      322.60      326.35     12.10 o
   8   9   2       13.91       -1.35      7.09 o
   9   9   2        0.01        1.17      8.47 o
  10   9   2      273.12      302.74     15.83 o
 -10  10   2      268.65      276.91     14.86 o
  -9  10   2       31.34       35.37      8.16 o
  -8  10   2      251.73      251.53     14.64 o
  -7  10   2      100.29       91.60      9.82 o
  -6  10   2      583.48      550.57     17.19 o
  -5  10   2       88.96       77.20     10.12 o
  -4  10   2       11.48        8.43      7.00 o
  -3  10   2     1376.11     1410.81     26.04 o
  -2  10   2     1038.31     1043.40     17.07 o
  -1  10   2      138.79       90.09      6.37 o
   0  10   2      518.52      542.00     12.15 o
   1  10   2     2512.69     2414.81     33.11 o
   2  10   2    12081.88    12437.46    256.52 o
   3  10   2     9033.54     9273.28    136.81 o
   4  10   2       72.97       83.90      7.88 o
   5  10   2       25.65       18.49      7.67 o
   6  10   2      956.26      928.74     19.73 o
   7  10   2      144.92      142.69      9.62 o
   8  10   2        1.94        1.29      7.07 o
   9  10   2      672.96      702.00     19.20 o
  10  10   2        0.45      -10.17      8.80 o
 -10  11   2      189.38      183.30     21.73 o
  -9  11   2      894.38      904.17     21.64 o
  -8  11   2        6.32       14.96      8.58 o
  -7  11   2     1072.83     1058.98     24.88 o
  -6  11   2      751.81      743.15     19.06 o
  -5  11   2      317.42      314.03     23.22 o
  -4  11   2     2002.70     1907.63     35.98 o
  -3  11   2     9430.90     9357.12    117.46 o
  -2  11   2     1569.20     1637.89     27.60 o
  -1  11   2        5.89       12.37      5.41 o
   0  11   2       62.50       74.98      6.67 o
   1  11   2     2500.92     2299.11     41.82 o
   2  11   2       71.29       91.24      9.14 o
   3  11   2       17.25       36.51      8.50 o
   4  11   2       10.97       18.07      7.23 o
   5  11   2        8.41       16.87      7.54 o
   6  11   2      342.83      363.21     11.75 o
   7  11   2     1368.44     1355.14     21.91 o
   8  11   2        3.77        7.12      7.96 o
   9  11   2       26.32       20.70      9.19 o
  -9  12   2      109.20      112.65      8.82 o
  -8  12   2       27.77       14.88      8.97 o
  -7  12   2       81.75       59.38      9.25 o
  -6  12   2        1.18       17.63      9.22 o
  -5  12   2      963.12      892.28     26.97 o
  -4  12   2      355.24      382.21     12.87 o
  -3  12   2      287.24      278.57     11.27 o
  -2  12   2       23.38       11.53      6.95 o
  -1  12   2      913.73      926.89     15.68 o
   0  12   2      168.71      190.38      8.77 o
   1  12   2      525.67      494.51     16.69 o
   2  12   2     1082.29     1079.47     28.62 o
   3  12   2       55.25      114.13      8.62 o
   4  12   2      654.06      643.32     16.25 o
   5  12   2      285.98      298.02     12.70 o
   6  12   2      198.00      211.52     10.07 o
   7  12   2      130.27      156.21     10.04 o
   8  12   2        1.32        3.71      8.04 o
   9  12   2      250.89      270.89     13.35 o
  -9  13   2      514.03      521.91     15.18 o
  -8  13   2     1008.87      983.61     20.75 o
  -7  13   2       28.10       19.15      8.37 o
  -6  13   2     3510.21     3526.13     44.41 o
  -5  13   2     1861.36     1800.69     35.48 o
  -4  13   2      400.15      434.38     25.72 o
  -3  13   2      111.72      173.52     10.03 o
  -2  13   2     1541.78     1785.90     30.13 o
  -1  13   2      772.45      861.54     16.97 o
   0  13   2        0.25       -9.49      6.33 o
   1  13   2     1031.73     1153.28     25.08 o
   2  13   2       99.40       93.92     12.68 o
   3  13   2       37.11       34.97      7.76 o
   4  13   2        2.04        1.82      6.75 o
   5  13   2        8.47       -2.30      7.55 o
   6  13   2       26.39       31.11      7.82 o
   7  13   2       26.39        9.12      7.79 o
   8  13   2      632.30      602.37     14.87 o
   9  13   2      525.67      506.05     15.98 o
  -9  14   2       16.98       21.28      8.03 o
  -8  14   2     1039.06      991.20     24.88 o
  -7  14   2       80.03       81.95     11.41 o
  -6  14   2     2934.88     2776.43     36.46 o
  -5  14   2      264.72      234.56     13.99 o
  -4  14   2      178.91      172.39     12.08 o
  -3  14   2        1.56       11.50      9.47 o
  -2  14   2      386.12      431.06     20.46 o
  -1  14   2       67.05       82.91      9.22 o
   0  14   2      200.01      208.31     11.34 o
   1  14   2        4.38        6.84     12.14 o
   2  14   2     1404.16     1507.79     32.45 o
   3  14   2       62.87      102.89      7.78 o
   4  14   2       59.97       48.82      8.14 o
   5  14   2     5026.06     4860.96     46.42 o
   6  14   2       98.42       78.30      9.21 o
   7  14   2      733.10      739.55     16.08 o
   8  14   2     1286.46     1225.90     23.24 o
   9  14   2       30.51       36.05      9.25 o
  -9  15   2      105.90      127.34      9.78 o
  -8  15   2       74.45       78.10      9.59 o
  -7  15   2     2614.80     2599.88     37.71 o
  -6  15   2      655.59      690.79     18.11 o
  -5  15   2     1388.23     1405.92     28.42 o
  -4  15   2      474.97      520.73     23.96 o
  -3  15   2      263.15      280.42     19.08 o
  -2  15   2     3157.32     3608.28     81.68 o
  -1  15   2      276.93      342.99     16.28 o
   0  15   2      244.16      239.22     11.02 o
   1  15   2     1282.48     1443.85     28.64 o
   2  15   2     1853.58     1855.43     31.09 o
   3  15   2      824.07      994.05     19.25 o
   4  15   2      294.47      295.38     11.77 o
   5  15   2      449.82      437.72     14.73 o
   6  15   2       11.12        4.88      9.59 o
   7  15   2       88.11       87.48      8.86 o
   8  15   2      109.43       87.97      9.09 o
   9  15   2       18.62       18.53      7.61 o
  -9  16   2       11.27        8.63      6.99 o
  -8  16   2      575.54      629.16     16.31 o
  -7  16   2      169.94      160.57     12.50 o
  -6  16   2     1297.12     1257.43     25.31 o
  -5  16   2     1397.97     1360.31     27.96 o
  -4  16   2     1954.96     1876.96     38.72 o
  -3  16   2       28.38       29.50     11.99 o
  -2  16   2       55.07       94.22     18.15 o
  -1  16   2      724.18      689.62     24.41 o
   0  16   2      871.76      941.63     21.64 o
   1  16   2      808.86      927.05     31.50 o
   2  16   2     1330.65     1365.42     24.52 o
   3  16   2      139.60      159.02      9.91 o
   4  16   2      505.19      545.46     18.22 o
   5  16   2     1222.31     1291.30     21.50 o
   6  16   2      190.47      145.10     10.42 o
   7  16   2      935.74     1014.54     20.79 o
   8  16   2       90.71       79.21      9.98 o
   9  16   2        0.45        7.70      9.26 o
  -9  17   2       11.66       12.73      7.85 o
  -8  17   2       17.10       10.05      7.60 o
  -7  17   2        5.07        3.53      8.54 o
  -6  17   2       90.82      101.32     12.30 o
  -5  17   2      611.96      661.26     24.91 o
  -4  17   2     1187.89     1174.94     20.60 o
  -3  17   2     1010.83     1015.02     35.40 o
  -2  17   2     1147.82     1041.77     53.86 o
  -1  17   2      583.36      640.65     25.01 o
   0  17   2      151.03      167.49     13.47 o
   1  17   2       80.80       83.32     15.60 o
   2  17   2      780.79      753.16     17.39 o
   3  17   2      807.28      721.22     18.68 o
   4  17   2     2471.88     2333.74     30.59 o
   5  17   2     2286.65     2211.99     31.24 o
   6  17   2      131.33      168.38     13.06 o
   7  17   2       94.31      118.88      9.70 o
   8  17   2       18.52       16.40      8.32 o
  -8  18   2      313.61      312.36     12.70 o
  -7  18   2      197.79      190.75     11.78 o
  -6  18   2        6.64        2.29      9.46 o
  -5  18   2     1698.55     1615.77     27.18 o
  -4  18   2     4675.51     4489.88     47.59 o
  -3  18   2        0.58        4.59     11.36 o
  -2  18   2      104.65      125.59     24.02 o
  -1  18   2       80.26       83.76     18.39 o
   0  18   2       49.57       24.75     11.26 o
   1  18   2      659.66      643.97     34.87 o
   2  18   2      405.61      391.02     13.93 o
   3  18   2        3.44        1.36     10.55 o
   4  18   2      718.03      682.98     16.83 o
   5  18   2      163.46      158.46     11.48 o
   6  18   2        6.46       11.87      8.54 o
   7  18   2       73.91       80.65      8.29 o
   8  18   2       91.63       97.98     10.62 o
  -8  19   2      282.68      298.63     11.42 o
  -7  19   2      340.77      370.48     14.37 o
  -6  19   2      237.37      285.72     14.57 o
  -5  19   2       33.27       26.13      8.82 o
  -4  19   2       77.53       84.97     10.72 o
  -3  19   2      269.17      249.73     13.38 o
  -2  19   2     1008.19      977.90     68.03 o
  -1  19   2     1912.53     1928.11     48.09 o
   0  19   2     1481.86     1420.08     60.47 o
   1  19   2      209.92      251.85     19.91 o
   2  19   2      832.76      867.05     27.85 o
   3  19   2     1598.58     1476.17     22.74 o
   4  19   2     1147.49     1257.16     21.92 o
   5  19   2      727.04      715.94     17.59 o
   6  19   2       22.40       25.69      8.28 o
   7  19   2      236.46      233.50      9.63 o
   8  19   2      422.17      484.20     15.36 o
  -8  20   2      255.61      289.16     12.81 o
  -7  20   2       21.92       29.48      8.09 o
  -6  20   2      233.08      276.66     13.37 o
  -5  20   2      446.49      462.50     14.29 o
  -4  20   2     1257.31     1185.94     22.33 o
  -3  20   2      264.68      253.24     10.64 o
  -2  20   2      908.91      864.88     19.54 o
  -1  20   2      263.58      300.00     17.44 o
   0  20   2      331.29      342.35     23.76 o
   1  20   2      138.46      143.73     23.51 o
   2  20   2      193.62      225.61     10.14 o
   3  20   2      199.52      198.74     15.00 o
   4  20   2      198.51      238.18     12.26 o
   5  20   2      155.94      161.47     10.65 o
   6  20   2        8.58        9.82      8.17 o
   7  20   2       11.83       13.84      7.91 o
   8  20   2       17.27       17.94      8.92 o
  -8  21   2       62.18       56.19     11.34 o
  -7  21   2        6.59        4.44      8.40 o
  -6  21   2       18.93       19.70      8.77 o
  -5  21   2       24.11       17.95      7.98 o
  -4  21   2        0.60       -4.93      9.32 o
  -3  21   2        7.03       -3.69      7.93 o
  -2  21   2       32.80       19.27      8.42 o
  -1  21   2     1404.52     1343.19     20.48 o
   0  21   2      998.16      973.92     17.76 o
   1  21   2     1579.74     1652.15     24.83 o
   2  21   2     1608.55     1683.53     25.88 o
   3  21   2      281.80      273.82     12.33 o
   4  21   2      172.08      220.62     13.21 o
   5  21   2       81.44       65.05      8.93 o
   6  21   2      184.30      182.18     10.10 o
   7  21   2      116.94      134.37     13.73 o
  -7  22   2      125.34      126.51     17.56 o
  -6  22   2     1254.54     1286.71     24.46 o
  -5  22   2      339.85      312.33     14.45 o
  -4  22   2        1.47       -5.70      8.85 o
  -3  22   2      109.16      119.83      9.75 o
  -2  22   2      181.94      168.12     10.52 o
  -1  22   2     1753.31     1775.13     23.67 o
   0  22   2      336.26      356.32     12.14 o
   1  22   2      871.57      922.76     19.23 o
   2  22   2      398.03      362.66     13.13 o
   3  22   2      144.95      119.76     10.40 o
   4  22   2     1002.46     1074.47     20.37 o
   5  22   2       35.17       32.80      8.38 o
   6  22   2      139.32      142.56      9.58 o
   7  22   2      141.41      154.26     12.97 o
  -7  23   2       21.92       20.31      9.86 o
  -6  23   2       67.59       66.67      9.23 o
  -5  23   2        3.36        9.96      9.13 o
  -4  23   2       78.37       56.10      9.80 o
  -3  23   2      575.58      578.24     22.23 o
  -2  23   2       91.08       90.86      9.32 o
  -1  23   2      612.99      615.30     17.13 o
   0  23   2      543.87      579.13     15.67 o
   1  23   2      694.79      656.01     15.33 o
   2  23   2       60.64       67.67      9.18 o
   3  23   2      485.06      463.03     14.04 o
   4  23   2       63.18       57.18     12.12 o
   5  23   2       98.95      103.25      9.42 o
   6  23   2        0.43        3.12      7.40 o
   7  23   2       81.44       75.27     13.06 o
  -7  24   2       11.38       20.30     11.81 o
  -6  24   2        4.87       -1.09      8.97 o
  -5  24   2      292.61      285.11     12.50 o
  -4  24   2       56.13       46.51      8.93 o
  -3  24   2      450.87      402.60     14.70 o
  -2  24   2      149.49      131.44      9.99 o
  -1  24   2     1286.94     1315.39     23.09 o
   0  24   2        1.30        2.27      8.34 o
   1  24   2      156.77      151.59      9.36 o
   2  24   2       76.12       85.02      9.51 o
   3  24   2        0.52        5.57      8.98 o
   4  24   2      598.84      503.19     18.58 o
   5  24   2       39.58       39.73      8.27 o
   6  24   2       46.77       51.21      9.23 o
  -6  25   2        0.04       -0.39      9.00 o
  -5  25   2        5.83        5.63      8.82 o
  -4  25   2       29.56       18.32     10.63 o
  -3  25   2       13.90       24.38     10.36 o
  -2  25   2      171.08      201.87     10.54 o
  -1  25   2     1187.57     1267.27     20.80 o
   0  25   2     1608.00     1675.21     26.80 o
   1  25   2     2143.99     2196.82     27.79 o
   2  25   2      807.44      793.10     17.16 o
   3  25   2      152.64      148.74     10.71 o
   4  25   2      126.68      140.97     13.07 o
   5  25   2       45.58       44.24      8.04 o
   6  25   2       10.48       14.62      8.38 o
  -6  26   2       83.05       46.36     12.76 o
  -5  26   2       52.38       64.27      9.83 o
  -4  26   2      404.34      447.38     16.08 o
  -3  26   2       99.20       91.97      9.93 o
  -2  26   2        9.65       -6.96      7.97 o
  -1  26   2      236.04      235.36     11.49 o
   0  26   2      259.10      249.51     11.09 o
   1  26   2       13.57       14.45      7.60 o
   2  26   2      265.24      249.95     10.87 o
   3  26   2        0.07       -1.47      8.43 o
   4  26   2      153.42      161.12     13.30 o
   5  26   2        0.95        4.73      8.16 o
   6  26   2       32.14       46.56     19.37 o
  -5  27   2       56.36       51.98     10.65 o
  -4  27   2        2.65        1.86      8.25 o
  -3  27   2        0.71        3.94      7.72 o
  -2  27   2        9.73        4.76      9.39 o
  -1  27   2       26.33       23.52      8.03 o
   0  27   2        3.91        5.70      8.62 o
   1  27   2      176.18      168.68     10.33 o
   2  27   2      977.70     1116.73     36.20 o
   3  27   2       13.16       16.12      8.01 o
   4  27   2      318.78      348.33     17.16 o
   5  27   2       20.18       11.72      8.61 o
  -5  28   2        7.09       -9.45     16.06 o
  -4  28   2      126.82      121.71     11.09 o
  -3  28   2      107.79      121.65     11.25 o
  -2  28   2      879.67      997.31     27.56 o
  -1  28   2       85.56       77.66      8.95 o
   0  28   2       45.96       42.52      8.08 o
   1  28   2       49.47       56.45      9.16 o
   2  28   2      285.16      260.59     13.84 o
   3  28   2       22.02       33.93      9.17 o
   4  28   2      405.43      445.23     20.28 o
   5  28   2       53.15       48.19     12.28 o
  -4  29   2      244.10      260.51     23.32 o
  -3  29   2      100.09      102.09     11.68 o
  -2  29   2      155.77      184.27     11.56 o
  -1  29   2        4.94       13.72      7.84 o
   0  29   2       39.96       35.90      8.16 o
   1  29   2       99.55       78.77     10.07 o
   2  29   2      677.25      722.32     34.68 o
   3  29   2      115.39      118.19     10.43 o
  -3  30   2       32.56       30.06     10.12 o
  -2  30   2      781.76      857.81     25.45 o
  -1  30   2       95.49       87.70      8.94 o
   0  30   2      354.01      328.49     23.79 o
   1  30   2       34.35       35.55      9.30 o
   2  30   2      136.17      130.05      9.46 o
   3  30   2       93.86       79.24     11.61 o
  -2  31   2      138.95      157.70     12.66 o
  -1  31   2       36.21       28.46      9.38 o
   0  31   2      117.89       84.90      8.88 o
   1  31   2        0.04      -11.03      7.52 o
   2  31   2      615.47      839.01     55.75 o
 -10   1   3       71.04       59.94      8.85 o
  -9   1   3       39.77       38.29      9.78 o
  -8   1   3       16.69        9.11      8.79 o
  -7   1   3      287.31      269.99     13.28 o
  -6   1   3      286.13      391.37     17.82 o
  -5   1   3      667.65      598.15     18.01 o
  -4   1   3     2422.28     2733.00     38.76 o
  -3   1   3      353.30      309.55      6.17 o
  -2   1   3       96.60       89.30      4.03 o
  -1   1   3    15744.32    16073.33    109.07 o
   0   1   3     3006.21     3001.94     25.76 o
   1   1   3     2660.45     2566.70     48.43 o
   2   1   3        8.67       17.38      7.66 o
   3   1   3     1109.69     1245.53     29.37 o
   4   1   3     2836.64     3102.95     65.78 o
   5   1   3      112.76      133.75      7.21 o
   6   1   3        6.66        0.26      7.11 o
   7   1   3      163.74      158.39      8.92 o
   8   1   3       16.64       22.24      9.65 o
   9   1   3       17.49        6.80      7.55 o
  10   1   3        4.38        9.22      8.17 o
 -10   2   3        1.38       11.20      8.02 o
  -9   2   3       65.82       70.32      9.01 o
  -8   2   3       20.44       27.37      9.18 o
  -7   2   3      253.13      257.96     10.64 o
  -6   2   3       72.34       99.53     17.00 o
  -5   2   3     1233.79     1171.97     25.25 o
  -4   2   3      847.84      816.64     18.30 o
  -3   2   3      594.53      661.85     10.60 o
  -2   2   3      344.10      401.50      7.40 o
  -1   2   3     2135.25     2058.77     22.61 o
   0   2   3     6400.19     6439.58     61.39 o
   1   2   3      946.09      811.41     21.71 o
   2   2   3    21065.34    20923.24    282.20 o
   3   2   3     2104.60     2302.55     38.79 o
   4   2   3     2354.01     2667.24     59.12 o
   5   2   3      122.66      108.44      7.63 o
   6   2   3      408.32      387.90     13.29 o
   7   2   3      160.16      143.38      8.35 o
   8   2   3      373.69      364.12     12.52 o
   9   2   3      562.48      557.68     18.73 o
  10   2   3       38.53       28.29      8.29 o
 -10   3   3        0.45        4.16      7.91 o
  -9   3   3      148.34      135.22     10.14 o
  -8   3   3        0.62        8.61      8.13 o
  -7   3   3     1469.89     1369.00     21.16 o
  -6   3   3      163.36      176.04     15.81 o
  -5   3   3      276.41      382.14     17.53 o
  -4   3   3     2224.80     2083.96     32.60 o
  -3   3   3       39.74       41.97      4.60 o
  -2   3   3    31773.41    30793.81    228.22 o
  -1   3   3     2629.70     2646.91     23.61 o
   0   3   3    25967.78    25848.58    246.32 o
   1   3   3    15901.50    15418.59    181.41 o
   2   3   3     1615.48     1517.82     25.59 o
   3   3   3       95.05      117.50     10.99 o
   4   3   3     2248.42     2245.55     53.09 o
   5   3   3      787.60      863.05     16.35 o
   6   3   3      462.21      450.78     14.09 o
   7   3   3      378.29      357.70     11.83 o
   8   3   3       33.87       32.45      8.14 o
   9   3   3      187.44      194.29     12.04 o
  10   3   3       19.46       32.90      7.89 o
 -10   4   3      123.64      121.17      9.21 o
  -9   4   3        7.27        8.58      7.85 o
  -8   4   3      319.88      283.68     14.08 o
  -7   4   3      463.49      507.78     13.62 o
  -6   4   3      889.03      806.64     28.24 o
  -5   4   3       94.68       73.07      9.08 o
  -4   4   3      957.37      933.03     20.19 o
  -3   4   3     4384.13     4560.66     46.54 o
  -2   4   3     1892.82     2059.66     18.56 o
  -1   4   3     1014.03      893.95     10.25 o
   0   4   3      530.71      501.10      8.00 o
   1   4   3     6834.21     7096.33     73.86 o
   2   4   3    12126.88    11705.48    140.05 o
   3   4   3     1101.40     1141.66     46.30 o
   4   4   3     1616.24     1488.49     31.94 o
   5   4   3     3765.06     3421.46     40.11 o
   6   4   3       61.23       82.74     11.68 o
   7   4   3       18.41       15.18      6.69 o
   8   4   3     1338.70     1371.68     22.98 o
   9   4   3      135.13      119.66     10.77 o
  10   4   3       96.27       85.48      9.08 o
 -10   5   3       63.72       63.67      8.18 o
  -9   5   3      168.33      196.85     10.66 o
  -8   5   3       13.07       31.89      9.15 o
  -7   5   3     4466.69     4111.70     40.43 o
  -6   5   3     2453.54     2309.29     42.72 o
  -5   5   3     5866.72     5450.38     91.25 o
  -4   5   3     1050.65     1009.75     21.60 o
  -3   5   3      613.64      581.46     12.29 o
  -2   5   3     1279.56     1113.11     12.45 o
  -1   5   3    29803.28    29601.89    209.74 o
   0   5   3     8512.08     8572.95     79.08 o
   1   5   3    17518.29    16404.21    152.33 o
   2   5   3       78.90      141.74      7.83 o
   3   5   3      499.38      524.38     22.20 o
   4   5   3     4242.72     3893.62    118.77 o
   5   5   3     2292.62     2279.98     30.04 o
   6   5   3     1186.37     1117.69     25.28 o
   7   5   3     1784.33     1805.88     23.87 o
   8   5   3      354.10      364.18     13.05 o
   9   5   3      285.23      293.88     13.54 o
  10   5   3      125.78      146.18     10.88 o
 -10   6   3       64.33       82.91     11.16 o
  -9   6   3       39.76       50.15      8.74 o
  -8   6   3       94.08       95.21     10.12 o
  -7   6   3       33.86       45.66      7.50 o
  -6   6   3      923.47      917.00     24.64 o
  -5   6   3      197.04      190.42     12.80 o
  -4   6   3       26.87       37.89      8.14 o
  -3   6   3      180.00      180.57      8.17 o
  -2   6   3     5580.73     5678.74     46.45 o
  -1   6   3        6.22        5.19      3.58 o
   0   6   3      327.84      342.98      7.60 o
   1   6   3       52.36       62.61      3.81 o
   2   6   3    25149.39    25685.66    292.36 o
   3   6   3       35.35       22.30      9.92 o
   4   6   3     7184.64     6580.33    134.31 o
   5   6   3     3683.14     3425.91     44.39 o
   6   6   3     3302.51     3149.61     43.33 o
   7   6   3     2031.66     1916.00     25.57 o
   8   6   3     1156.83     1215.93     20.55 o
   9   6   3      785.20      788.91     19.35 o
  10   6   3       63.20       76.43      9.21 o
 -10   7   3      175.93      209.19     10.40 o
  -9   7   3      184.15      215.79     11.25 o
  -8   7   3      242.86      272.39     12.02 o
  -7   7   3     3118.13     3057.34     33.17 o
  -6   7   3     4518.83     4332.26     74.44 o
  -5   7   3     2044.50     2030.33     33.33 o
  -4   7   3    13503.50    13276.46    140.42 o
  -3   7   3       68.13       62.70      7.13 o
  -2   7   3      856.20      720.89     10.98 o
  -1   7   3     5108.89     5682.93     46.85 o
   0   7   3      527.72      414.99      7.44 o
   1   7   3    13302.01    14438.12    127.69 o
   2   7   3      214.26      281.27      6.47 o
   3   7   3      986.87     1099.79     50.08 o
   4   7   3     2145.09     2180.24     46.16 o
   5   7   3      301.96      284.08     12.25 o
   6   7   3     2189.95     2091.69     30.14 o
   7   7   3      100.36       97.22      8.54 o
   8   7   3       72.64       72.53      8.65 o
   9   7   3       46.04       60.62      9.73 o
  10   7   3       77.42       77.44     12.12 o
 -10   8   3        0.82      -10.33      6.89 o
  -9   8   3      473.60      500.87     13.36 o
  -8   8   3       45.10       45.16      8.98 o
  -7   8   3        1.88       -2.83      6.91 o
  -6   8   3      100.66       99.17     14.44 o
  -5   8   3      365.91      387.72     17.64 o
  -4   8   3        7.27       21.28      7.68 o
  -3   8   3     1138.02     1395.25     26.76 o
  -2   8   3      689.22      799.66     11.73 o
  -1   8   3     2576.87     2505.72     22.34 o
   0   8   3      794.71      776.79     10.30 o
   1   8   3       43.71       18.63      4.67 o
   2   8   3      629.31      672.67     15.78 o
   3   8   3      535.26      583.91     39.68 o
   4   8   3     1279.55     1059.77     23.21 o
   5   8   3     2010.42     1998.57     29.22 o
   6   8   3      203.95      199.16     10.88 o
   7   8   3     1608.65     1675.63     24.80 o
   8   8   3      416.29      413.06     13.57 o
   9   8   3        0.62        3.88      8.36 o
  10   8   3      253.30      259.38     11.71 o
 -10   9   3       97.57      111.08     10.22 o
  -9   9   3      241.93      286.37     11.38 o
  -8   9   3      153.56      199.13     11.73 o
  -7   9   3        6.88       11.91      9.11 o
  -6   9   3     1163.09     1117.90     33.73 o
  -5   9   3     3313.82     3429.34     53.61 o
  -4   9   3     2013.98     1920.59     33.43 o
  -3   9   3     7239.07     7537.64     87.78 o
  -2   9   3      104.80       82.68      5.58 o
  -1   9   3      870.06      997.52     13.81 o
   0   9   3      617.65      487.18      8.43 o
   1   9   3      198.33      290.69     12.12 o
   2   9   3     4109.00     4037.92     52.40 o
   3   9   3     1283.81     1345.76     26.58 o
   4   9   3     1663.04     1591.57     26.89 o
   5   9   3     2659.66     2743.18     36.82 o
   6   9   3      307.64      322.15     11.33 o
   7   9   3     1854.54     1870.16     26.52 o
   8   9   3       24.52       23.63      8.18 o
   9   9   3        2.16       -7.53      8.29 o
  10   9   3      209.51      221.73     13.44 o
 -10  10   3       36.27       30.15     14.49 o
  -9  10   3       16.85       11.16      8.04 o
  -8  10   3      368.72      402.68     15.32 o
  -7  10   3      309.92      296.15     13.81 o
  -6  10   3       46.13       72.70      9.51 o
  -5  10   3      341.01      320.30     16.43 o
  -4  10   3      597.01      570.25     18.72 o
  -3  10   3        1.62       21.83      6.99 o
  -2  10   3     2216.86     2303.62     26.25 o
  -1  10   3        4.47       -6.15      4.27 o
   0  10   3      325.13      326.19      9.65 o
   1  10   3     6228.59     6339.39     67.85 o
   2  10   3       98.61      132.10     10.99 o
   3  10   3     7485.86     7787.77    106.48 o
   4  10   3     1626.23     1564.37     23.41 o
   5  10   3     1970.08     1917.19     26.59 o
   6  10   3     3511.42     3353.76     35.79 o
   7  10   3      655.91      620.94     15.35 o
   8  10   3       18.64       20.12      8.04 o
   9  10   3       95.15      102.41     11.70 o
  10  10   3      293.93      302.35     28.35 o
 -10  11   3      241.26      225.82     21.73 o
  -9  11   3        1.45       -7.39      7.23 o
  -8  11   3        8.14       12.93      8.52 o
  -7  11   3       95.56       62.83     10.18 o
  -6  11   3      286.56      276.84     13.77 o
  -5  11   3      291.80      308.88     17.82 o
  -4  11   3      614.39      675.76     18.08 o
  -3  11   3      802.29      808.84     16.63 o
  -2  11   3      668.29      658.86     13.79 o
  -1  11   3     1097.97     1060.22     16.88 o
   0  11   3       15.30        9.99      6.12 o
   1  11   3     1358.40     1568.12     25.21 o
   2  11   3     3314.27     3320.42     49.08 o
   3  11   3      202.38      223.61      9.42 o
   4  11   3      127.61      126.00      9.03 o
   5  11   3      826.67      878.67     19.30 o
   6  11   3      588.96      616.33     15.24 o
   7  11   3      554.70      564.94     14.61 o
   8  11   3      808.89      833.65     17.34 o
   9  11   3        0.69       -5.88      8.60 o
  -9  12   3        8.89       14.91      7.95 o
  -8  12   3      140.62      154.88     10.88 o
  -7  12   3       13.23       17.92      9.48 o
  -6  12   3      791.22      753.25     20.08 o
  -5  12   3        6.90       -2.03     10.17 o
  -4  12   3      612.91      610.09     19.59 o
  -3  12   3      225.55      310.70     12.98 o
  -2  12   3     4011.48     4210.60     55.82 o
  -1  12   3      666.54      867.25     17.15 o
   0  12   3       14.24        4.84      6.95 o
   1  12   3     3743.85     3693.24     48.14 o
   2  12   3     1448.66     1634.35     29.84 o
   3  12   3     4074.51     3822.01     43.98 o
   4  12   3      110.72      174.79     10.20 o
   5  12   3      125.54      142.57     10.10 o
   6  12   3      652.26      599.56     14.18 o
   7  12   3       26.15       29.54      7.70 o
   8  12   3     1112.27     1141.94     20.99 o
   9  12   3        1.10       -7.67      8.26 o
  -9  13   3       31.68       20.77      7.80 o
  -8  13   3       14.41       10.30      8.99 o
  -7  13   3      375.02      336.40     15.65 o
  -6  13   3      150.53      159.22     13.35 o
  -5  13   3      168.15      184.14     15.36 o
  -4  13   3     1119.33     1053.79     23.45 o
  -3  13   3      113.83      130.03     10.15 o
  -2  13   3     1069.01     1157.08     27.23 o
  -1  13   3     1579.79     1745.20     26.34 o
   0  13   3      412.11      470.85     13.68 o
   1  13   3       46.18       50.70      8.07 o
   2  13   3      856.20      789.88     17.77 o
   3  13   3      292.79      256.03      9.05 o
   4  13   3      105.35      127.85      9.49 o
   5  13   3     1903.42     1862.12     37.88 o
   6  13   3      643.11      687.14     15.79 o
   7  13   3      172.46      198.44     10.34 o
   8  13   3      588.58      587.61     14.16 o
   9  13   3       40.93       41.97     13.52 o
  -9  14   3      143.86      149.66      9.36 o
  -8  14   3      999.32      915.13     19.62 o
  -7  14   3        6.81        3.45     10.79 o
  -6  14   3        1.35        0.05      9.73 o
  -5  14   3      688.20      658.99     27.36 o
  -4  14   3      715.72      755.17     23.36 o
  -3  14   3     3347.09     3324.25     63.51 o
  -2  14   3     1346.88     1567.35     33.03 o
  -1  14   3       39.62       22.93      6.91 o
   0  14   3      121.04      116.14      8.76 o
   1  14   3      409.67      428.66     13.54 o
   2  14   3       91.14       93.98      6.90 o
   3  14   3      703.93      704.80     13.92 o
   4  14   3        4.92        5.33      6.72 o
   5  14   3        2.64       -9.94      6.63 o
   6  14   3      696.69      672.13     15.96 o
   7  14   3       63.27       40.87      8.18 o
   8  14   3      290.19      278.93     11.12 o
   9  14   3      148.52      151.72     16.84 o
  -9  15   3       14.03       15.85      7.00 o
  -8  15   3      260.67      269.23     12.90 o
  -7  15   3      101.49      103.04     11.95 o
  -6  15   3        0.28       22.57     10.78 o
  -5  15   3       75.68       88.64     11.91 o
  -4  15   3     1862.53     1807.03     34.06 o
  -3  15   3      104.97      129.04     15.89 o
  -2  15   3       16.08       21.22     10.26 o
  -1  15   3     4068.50     4107.72     62.29 o
   0  15   3       37.50       10.32      7.03 o
   1  15   3      379.58      388.92     14.56 o
   2  15   3     1488.98     1503.55     23.18 o
   3  15   3      510.61      498.04     13.34 o
   4  15   3       96.92       97.31      9.08 o
   5  15   3      282.47      340.47     11.62 o
   6  15   3       10.22       15.49      8.15 o
   7  15   3       32.09       26.90      8.26 o
   8  15   3      754.51      758.77     17.43 o
   9  15   3       74.09       87.34      8.99 o
  -9  16   3       24.01       16.66      8.69 o
  -8  16   3      118.92      141.52      9.79 o
  -7  16   3       53.75       23.70     10.09 o
  -6  16   3     1646.02     1768.47     29.50 o
  -5  16   3       93.32       74.69     11.83 o
  -4  16   3      566.38      572.08     24.75 o
  -3  16   3       87.59       86.90     12.82 o
  -2  16   3        7.80       22.62     12.39 o
  -1  16   3     1226.91     1315.50     30.00 o
   0  16   3      611.00      640.47     16.47 o
   1  16   3       64.60       72.30      9.59 o
   2  16   3     1344.76     1253.10     22.67 o
   3  16   3      332.53      348.92     13.39 o
   4  16   3      507.83      497.82     14.92 o
   5  16   3       10.16       18.43      7.76 o
   6  16   3      116.41      139.11     10.07 o
   7  16   3      151.92      154.19      9.38 o
   8  16   3        7.57       11.41      9.74 o
   9  16   3      307.10      340.14     29.29 o
  -9  17   3       14.18        6.61     13.23 o
  -8  17   3      105.16      102.51      9.41 o
  -7  17   3       13.60        9.97      8.96 o
  -6  17   3      217.15      221.12     13.51 o
  -5  17   3      764.91      731.55     19.08 o
  -4  17   3     1692.76     1666.99     24.87 o
  -3  17   3     2609.55     2485.41     93.15 o
  -2  17   3      726.19      709.46     36.58 o
  -1  17   3     1568.47     1540.22     38.12 o
   0  17   3       18.63       24.43      9.34 o
   1  17   3     2422.63     2388.51     38.52 o
   2  17   3      330.32      285.50     13.33 o
   3  17   3      437.33      450.94     18.19 o
   4  17   3        4.13        4.60      7.84 o
   5  17   3        0.79       -2.34      8.03 o
   6  17   3        0.62        2.86      7.79 o
   7  17   3      379.18      365.77     11.94 o
   8  17   3        0.49        3.94      8.23 o
  -8  18   3        3.63       -7.22      7.27 o
  -7  18   3      143.20      109.64     10.95 o
  -6  18   3      487.66      480.48     17.00 o
  -5  18   3      297.19      357.18     13.97 o
  -4  18   3       36.39       39.78      8.80 o
  -3  18   3        0.12      -11.71      8.77 o
  -2  18   3      894.23      943.46     42.37 o
  -1  18   3      227.67      190.93     17.72 o
   0  18   3       31.81       48.95     12.00 o
   1  18   3      438.31      400.45     17.50 o
   2  18   3      601.29      590.35     15.59 o
   3  18   3       24.41       14.03      7.89 o
   4  18   3       11.04       18.43      8.44 o
   5  18   3       22.11       20.74      8.39 o
   6  18   3       25.03       29.66      8.65 o
   7  18   3        2.69       -4.60      7.79 o
   8  18   3       31.61       45.01      8.77 o
  -8  19   3        2.54       -3.10      6.94 o
  -7  19   3      752.73      737.05     18.46 o
  -6  19   3        5.32        7.76      9.76 o
  -5  19   3      210.01      205.39     12.20 o
  -4  19   3       28.79       29.32      7.94 o
  -3  19   3      375.43      370.49     12.77 o
  -2  19   3       91.75       85.60     19.87 o
  -1  19   3       52.08       25.08     15.11 o
   0  19   3        4.89       -1.57     15.27 o
   1  19   3       11.01       -1.05      9.69 o
   2  19   3      452.88      421.57     16.75 o
   3  19   3      154.57      167.58     10.51 o
   4  19   3      287.33      262.52     12.93 o
   5  19   3        8.79        5.67      8.11 o
   6  19   3       13.65        9.86      7.77 o
   7  19   3       62.66       49.85      8.45 o
   8  19   3      237.71      247.26     12.82 o
  -8  20   3      376.99      409.51     17.01 o
  -7  20   3        8.99      -10.61      7.07 o
  -6  20   3       88.37       98.60     10.07 o
  -5  20   3      480.27      487.75     16.79 o
  -4  20   3      450.36      466.15     15.26 o
  -3  20   3       25.02       21.11      8.28 o
  -2  20   3       11.20       14.02      8.26 o
  -1  20   3       59.61       55.09      9.18 o
   0  20   3      119.18      155.00     14.65 o
   1  20   3      408.15      424.20     17.90 o
   2  20   3      435.45      480.95     14.91 o
   3  20   3     1162.80     1139.05     19.94 o
   4  20   3      283.22      242.36     12.23 o
   5  20   3      141.22      121.36     11.30 o
   6  20   3      571.95      592.57     16.33 o
   7  20   3      307.59      316.24     14.06 o
   8  20   3       15.84       26.48     15.15 o
  -8  21   3       99.96      119.47     10.05 o
  -7  21   3      222.79      245.23     11.82 o
  -6  21   3      198.01      196.27     11.76 o
  -5  21   3     1092.27     1086.93     20.14 o
  -4  21   3      531.67      552.72     16.53 o
  -3  21   3      469.38      482.90     18.54 o
  -2  21   3      179.71      173.53     13.22 o
  -1  21   3       83.26       79.85      9.52 o
   0  21   3      660.81      658.29     15.43 o
   1  21   3      103.42      107.23     10.80 o
   2  21   3      118.88      100.99     10.04 o
   3  21   3       65.17       82.95      8.78 o
   4  21   3        4.42       16.03      8.46 o
   5  21   3       90.63       87.32      8.94 o
   6  21   3      120.29      137.65      9.47 o
   7  21   3       46.58       58.92      9.17 o
  -7  22   3       22.28       33.14      9.58 o
  -6  22   3     1441.67     1552.89     25.18 o
  -5  22   3      896.67      936.91     18.72 o
  -4  22   3     1710.44     1794.52     27.68 o
  -3  22   3       58.45       62.98      8.48 o
  -2  22   3        3.23       -0.81      9.61 o
  -1  22   3      445.89      498.77     15.75 o
   0  22   3     1543.43     1644.73     23.38 o
   1  22   3      860.74      862.62     17.73 o
   2  22   3      671.45      673.66     17.09 o
   3  22   3      598.38      549.32     16.80 o
   4  22   3       70.43       51.15      9.25 o
   5  22   3      197.44      217.84     10.84 o
   6  22   3       48.46       58.25      7.75 o
   7  22   3       13.93       12.08      9.64 o
  -7  23   3        0.46       -0.74      8.35 o
  -6  23   3       40.01       45.66      9.77 o
  -5  23   3      121.91      130.44     11.07 o
  -4  23   3       96.73       87.77      9.92 o
  -3  23   3      124.66      147.44     10.17 o
  -2  23   3      257.29      267.43     15.19 o
  -1  23   3     2388.64     2478.79     31.72 o
   0  23   3       20.91       15.90      8.47 o
   1  23   3      286.22      285.28     12.29 o
   2  23   3       24.01       26.48      8.28 o
   3  23   3       37.50       49.78     10.06 o
   4  23   3      132.11      139.23     10.67 o
   5  23   3      534.55      509.30     15.27 o
   6  23   3      163.31      154.34     10.05 o
   7  23   3      196.69      201.13     16.28 o
  -6  24   3      650.05      699.13     19.22 o
  -5  24   3      190.95      196.64     13.49 o
  -4  24   3      771.04      800.04     21.24 o
  -3  24   3      501.99      514.28     16.99 o
  -2  24   3      578.81      625.95     17.07 o
  -1  24   3      532.71      561.07     16.79 o
   0  24   3      217.69      226.91     12.00 o
   1  24   3      531.68      524.50     15.55 o
   2  24   3      352.03      363.88     12.91 o
   3  24   3     1679.51     1715.47     27.90 o
   4  24   3       73.62       68.94      8.77 o
   5  24   3       35.01       44.64      7.79 o
   6  24   3       78.59       94.81      9.76 o
  -6  25   3       92.58      101.54     13.93 o
  -5  25   3      197.06      205.10     12.09 o
  -4  25   3        2.25      -12.27      8.18 o
  -3  25   3       25.74       27.57      9.11 o
  -2  25   3       13.05        9.03      8.15 o
  -1  25   3      402.82      402.86     16.12 o
   0  25   3      326.84      343.44     13.00 o
   1  25   3        5.90      -11.10      7.74 o
   2  25   3       10.43        9.35      7.73 o
   3  25   3       20.05       28.83      8.99 o
   4  25   3      222.85      227.01     10.83 o
   5  25   3       80.77       79.04      8.67 o
   6  25   3      238.64      273.83     15.10 o
  -6  26   3      203.84      202.00     22.68 o
  -5  26   3       46.34       69.00     13.60 o
  -4  26   3      511.68      596.98     17.74 o
  -3  26   3       19.40        1.73      8.31 o
  -2  26   3      475.30      524.47     15.69 o
  -1  26   3      149.63      173.56     10.87 o
   0  26   3      377.60      385.91     15.36 o
   1  26   3      823.47      847.20     22.54 o
   2  26   3      369.71      379.97     13.31 o
   3  26   3      706.62      722.51     19.02 o
   4  26   3       17.12       24.12      7.96 o
   5  26   3      292.07      288.05     11.76 o
  -5  27   3        0.29      -10.53      9.08 o
  -4  27   3       89.98      120.99     12.08 o
  -3  27   3        0.45       -9.05      8.71 o
  -2  27   3      122.06      118.81     11.17 o
  -1  27   3       13.52       16.09      8.28 o
   0  27   3      293.90      289.24     13.82 o
   1  27   3       94.68       97.75      9.82 o
   2  27   3      334.54      313.36     11.61 o
   3  27   3      119.19      123.64      9.19 o
   4  27   3      381.49      353.47     18.03 o
   5  27   3       40.65       26.71      9.13 o
  -5  28   3        4.29      -10.39     15.12 o
  -4  28   3        5.98        9.45      8.89 o
  -3  28   3       11.42        0.96      7.67 o
  -2  28   3       74.35       76.69      9.31 o
  -1  28   3      262.54      275.81     11.88 o
   0  28   3        3.63       -3.72      7.60 o
   1  28   3       33.61       49.32      9.51 o
   2  28   3       10.87       -1.35      8.82 o
   3  28   3      168.51      159.42     11.17 o
   4  28   3      154.31      135.61     10.22 o
  -4  29   3       46.26       55.78     10.54 o
  -3  29   3       19.42        4.98      7.85 o
  -2  29   3       40.46       35.03      7.48 o
  -1  29   3      198.63      210.78     14.08 o
   0  29   3      509.05      500.67     21.04 o
   1  29   3       95.22       87.99      9.88 o
   2  29   3      256.69      268.44     18.47 o
   3  29   3       81.14       82.03     10.35 o
  -3  30   3      283.99      265.32     15.32 o
  -2  30   3       99.64      100.94      8.46 o
  -1  30   3       84.25       52.78      8.28 o
   0  30   3        0.21        7.90      8.46 o
   1  30   3        9.37        9.24     11.58 o
   2  30   3      245.57      188.15     14.67 o
   3  30   3        5.98       -1.02     10.97 o
  -2  31   3       17.34        7.43      9.45 o
  -1  31   3       10.08        4.55      7.04 o
   0  31   3        7.34       12.61      7.30 o
   1  31   3       52.29       24.86      8.57 o
   2  31   3       36.63        8.50     17.01 o
 -10   0   4        4.60       -3.42     16.56 o
  -9   0   4     2151.45     2167.72     60.14 o
  -8   0   4      731.75      688.13     32.73 o
  -7   0   4     1062.85     1006.78     31.89 o
  -6   0   4      372.90      392.11     42.52 o
  -5   0   4      324.01      334.48     28.34 o
  -4   0   4       65.64       73.88      9.28 o
  -3   0   4     1600.13     1850.83     24.78 o
  -2   0   4    27023.79    26969.14    242.04 o
  -1   0   4    38090.27    40317.59    416.54 o
   0   0   4    24271.70    24187.01    322.85 o
   1   0   4      509.99      435.57     24.57 o
   2   0   4    10288.24    10097.43    243.77 o
   3   0   4      113.43      197.47     18.90 o
   5   0   4      789.29      724.51     17.29 o
   6   0   4      791.05      782.71     26.59 o
   7   0   4       82.27       48.61      9.46 o
   8   0   4       51.15       29.84     15.36 o
   9   0   4      959.97      947.08     27.62 o
  10   0   4      113.83      106.85     14.32 o
 -10   1   4       59.17       63.94     10.22 o
  -9   1   4      276.15      295.02     11.76 o
  -8   1   4     1599.94     1575.92     32.37 o
  -7   1   4        8.13       -2.15      7.47 o
  -6   1   4     5187.42     4945.59    114.24 o
  -5   1   4     1343.74     1249.50     29.26 o
  -4   1   4     3540.12     3286.65     35.26 o
  -3   1   4     2283.58     2436.29     21.34 o
  -2   1   4     5552.47     4967.13     37.02 o
  -1   1   4      510.86      495.95      7.03 o
   0   1   4    32430.02    31179.54    252.59 o
   1   1   4        2.45        1.89      8.02 o
   2   1   4     4842.00     4364.47     65.28 o
   3   1   4     1557.64     1688.19     38.06 o
   4   1   4     1223.41     1177.30     34.36 o
   5   1   4      963.45      980.56     14.21 o
   6   1   4     6352.82     6255.12     71.04 o
   7   1   4       12.37        1.34      6.43 o
   8   1   4     1276.86     1338.89     25.27 o
   9   1   4       46.48       56.60      8.28 o
  10   1   4       24.51       11.64      9.67 o
 -10   2   4      154.58      178.56     11.38 o
  -9   2   4      761.41      834.64     17.92 o
  -8   2   4     2110.03     1989.91     33.95 o
  -7   2   4      892.40      863.33     19.98 o
  -6   2   4      656.59      709.60     51.97 o
  -5   2   4      147.73      163.50     25.15 o
  -4   2   4      192.52      184.96      9.35 o
  -3   2   4     1494.14     1584.37     16.30 o
  -2   2   4     1126.40     1020.67     11.02 o
  -1   2   4    17634.58    17890.84    132.64 o
   0   2   4    14873.70    15067.72    132.17 o
   1   2   4     3248.85     3496.58     52.29 o
   2   2   4      341.01      319.15     12.55 o
   3   2   4      811.44      783.13     20.07 o
   4   2   4     3117.81     3153.76     70.39 o
   5   2   4      738.28      661.46     13.79 o
   6   2   4     1587.82     1581.93     28.31 o
   7   2   4      579.57      539.97     12.55 o
   8   2   4       20.23       13.51      8.72 o
   9   2   4      148.10      149.85      9.80 o
  10   2   4       15.32       31.17      8.45 o
 -10   3   4       99.81      122.36     12.14 o
  -9   3   4        9.41       -7.86      7.56 o
  -8   3   4     1783.06     1754.41     31.84 o
  -7   3   4        9.71       -1.18      7.59 o
  -6   3   4     1128.80     1112.56     39.57 o
  -5   3   4      264.97      266.35     15.54 o
  -4   3   4      854.78      707.25     15.72 o
  -3   3   4      258.47      200.55      5.85 o
  -2   3   4    18316.87    18227.66    131.85 o
  -1   3   4     1629.96     1321.39     13.12 o
   0   3   4     8836.64     8118.09     79.95 o
   1   3   4     4026.39     3757.79     48.24 o
   2   3   4     4090.02     3961.59     61.44 o
   3   3   4      174.16      181.86      8.78 o
   4   3   4     1863.00     1681.80     47.88 o
   5   3   4       41.76       39.43      6.21 o
   6   3   4     1186.82     1162.74     21.47 o
   7   3   4     1619.24     1564.47     26.77 o
   8   3   4      500.36      471.26     16.01 o
   9   3   4      318.25      332.92     12.44 o
  10   3   4        0.60      -11.61      7.74 o
 -10   4   4      222.02      216.59     15.09 o
  -9   4   4        2.59       -3.37      7.62 o
  -8   4   4        3.81        7.79     10.53 o
  -7   4   4      175.67      179.81     12.18 o
  -6   4   4      561.85      561.05     35.78 o
  -5   4   4      188.78      185.57     14.00 o
  -4   4   4      366.93      299.53     11.61 o
  -3   4   4      128.02      149.43      7.61 o
  -2   4   4       83.93      101.08      4.82 o
  -1   4   4      321.48      345.63      7.54 o
   0   4   4     9016.30     9556.49     81.08 o
   1   4   4    24120.84    24942.89    292.19 o
   2   4   4      308.83      342.31      9.56 o
   3   4   4      986.59     1048.47     28.92 o
   4   4   4      163.00      214.54     11.17 o
   5   4   4      223.61      241.15     12.11 o
   6   4   4        7.02        8.87      6.83 o
   7   4   4      121.01      106.70      8.53 o
   8   4   4      855.88      890.20     29.84 o
   9   4   4      131.94      140.61     10.86 o
  10   4   4       48.71       34.61      8.65 o
 -10   5   4       25.33        9.86      7.23 o
  -9   5   4        0.44       25.28      8.21 o
  -8   5   4      325.83      335.75     14.21 o
  -7   5   4       89.44       98.60      8.84 o
  -6   5   4        2.65       -1.05     13.73 o
  -5   5   4      327.75      354.72     18.41 o
  -4   5   4     2995.77     3052.06     39.54 o
  -3   5   4     5409.47     5487.19     49.14 o
  -2   5   4     2351.17     2294.26     21.87 o
  -1   5   4    20454.72    20924.07    157.57 o
   0   5   4    17212.50    16504.82    138.21 o
   1   5   4    18536.76    19025.12    193.53 o
   2   5   4     1102.54     1103.90     16.40 o
   3   5   4     2761.61     2880.44     58.99 o
   4   5   4     1579.37     1514.55     25.74 o
   5   5   4      625.29      564.21     17.75 o
   6   5   4       72.35       85.27      9.30 o
   7   5   4      396.77      414.98     13.06 o
   8   5   4       68.80       58.81     10.23 o
   9   5   4       14.06       16.28      8.95 o
  10   5   4        0.32       -1.22      7.78 o
 -10   6   4       76.28       85.71      8.13 o
  -9   6   4        0.25       -2.43      7.88 o
  -8   6   4      443.92      457.34     17.63 o
  -7   6   4       79.40       61.50      8.25 o
  -6   6   4      306.36      283.53     27.37 o
  -5   6   4       33.35       51.95     12.58 o
  -4   6   4       16.53        3.40      5.77 o
  -3   6   4      688.12      791.34     16.89 o
  -2   6   4      252.66      232.55      5.72 o
  -1   6   4        2.11       -2.67      3.54 o
   0   6   4     2400.10     2472.84     24.67 o
   1   6   4     1457.45     1496.54     19.87 o
   2   6   4      103.51      109.54      9.17 o
   3   6   4     2608.30     2703.17     85.04 o
   4   6   4      116.81      120.22      9.41 o
   5   6   4      685.67      592.30     15.28 o
   6   6   4       18.76       17.51      7.09 o
   7   6   4     1208.65     1202.29     21.22 o
   8   6   4      215.93      212.11     13.53 o
   9   6   4      349.64      364.65     13.78 o
  10   6   4        0.20        3.48      7.70 o
 -10   7   4        2.56        5.12      7.86 o
  -9   7   4       17.51       19.99      7.80 o
  -8   7   4      541.34      544.96     15.49 o
  -7   7   4        5.08       -1.20      6.94 o
  -6   7   4        0.38       25.51     15.21 o
  -5   7   4        4.26       22.65     12.00 o
  -4   7   4       21.98        9.33      6.71 o
  -3   7   4      106.76      107.97      8.14 o
  -2   7   4      105.68       88.06      4.76 o
  -1   7   4      554.58      631.47      9.73 o
   0   7   4    14911.58    15748.92    143.28 o
   1   7   4      246.76      287.15      8.52 o
   2   7   4       67.24       92.82     10.07 o
   3   7   4      955.10     1083.72     49.13 o
   4   7   4     2090.54     2343.30     36.69 o
   5   7   4      256.38      261.56     10.69 o
   6   7   4        0.41       -2.20      6.76 o
   7   7   4      406.45      423.01     13.72 o
   8   7   4       51.51       45.65      8.94 o
   9   7   4       52.49       67.06     10.09 o
  10   7   4        0.50        4.02      7.33 o
 -10   8   4      305.02      322.26     13.80 o
  -9   8   4        0.45       -4.04      7.27 o
  -8   8   4       87.39       98.39     10.11 o
  -7   8   4       43.97       53.01      8.59 o
  -6   8   4      450.65      435.66     26.48 o
  -5   8   4       41.05       40.55     12.34 o
  -4   8   4     2774.87     2802.49     43.24 o
  -3   8   4     4816.12     4960.10     61.66 o
  -2   8   4     1346.17     1410.13     16.91 o
  -1   8   4     1940.69     1833.75     18.83 o
   0   8   4      123.70      120.90      6.48 o
   1   8   4      507.04      420.85     10.09 o
   2   8   4      901.53     1071.31     24.58 o
   3   8   4      337.67      320.04     15.82 o
   4   8   4        6.06       11.33      8.02 o
   5   8   4        3.19       -9.54      6.36 o
   6   8   4      521.45      509.41     12.79 o
   7   8   4     1851.01     1856.57     27.18 o
   8   8   4       88.47       75.94      9.61 o
   9   8   4     1842.42     1930.10     35.71 o
  10   8   4      132.66      123.09     10.02 o
 -10   9   4        3.75       12.72     10.47 o
  -9   9   4       14.35       20.72      7.96 o
  -8   9   4      519.40      551.64     17.02 o
  -7   9   4      352.05      401.09     14.87 o
  -6   9   4      594.16      592.90     18.00 o
  -5   9   4      457.71      483.42     20.62 o
  -4   9   4      353.80      404.27     15.26 o
  -3   9   4     8639.06     9434.97     98.75 o
  -2   9   4     1131.67     1205.96     16.85 o
  -1   9   4      120.54      122.93      6.10 o
   0   9   4    12964.65    13005.39    120.79 o
   1   9   4       52.66       64.85      6.15 o
   2   9   4     1291.81     1273.45     19.72 o
   3   9   4     2591.98     2642.34     38.99 o
   4   9   4      507.91      434.15     12.05 o
   5   9   4      229.53      256.68     10.43 o
   6   9   4     2692.89     2530.91     26.41 o
   7   9   4      571.95      524.71     16.05 o
   8   9   4      575.38      564.16     17.43 o
   9   9   4       38.10       26.50     10.05 o
  10   9   4       68.70       74.44     13.98 o
 -10  10   4        0.43       -1.01     14.17 o
  -9  10   4        4.49      -11.29      7.53 o
  -8  10   4      297.52      308.60     14.11 o
  -7  10   4      711.40      695.19     17.47 o
  -6  10   4      882.17      855.35     20.31 o
  -5  10   4      101.55       67.53     18.55 o
  -4  10   4      911.28      856.91     19.73 o
  -3  10   4     1631.09     1627.28     23.90 o
  -2  10   4      793.47      828.80     14.58 o
  -1  10   4     4425.32     4685.11     46.50 o
   0  10   4      120.84      121.96      7.12 o
   1  10   4     1899.25     2190.20     28.51 o
   2  10   4     1986.65     2141.51     33.40 o
   3  10   4      560.17      585.91     15.89 o
   4  10   4      162.95      143.85      8.93 o
   5  10   4     2610.89     2569.94     31.78 o
   6  10   4      268.64      260.71      9.73 o
   7  10   4     1130.03     1120.96     22.23 o
   8  10   4      131.21      124.12     12.34 o
   9  10   4      846.00      903.92     33.62 o
  -9  11   4       38.01       44.65      8.14 o
  -8  11   4      123.61      162.66     12.75 o
  -7  11   4       77.61       88.18      9.56 o
  -6  11   4     3820.55     3620.89     46.08 o
  -5  11   4      261.32      279.61     16.95 o
  -4  11   4     3658.42     3644.13     61.09 o
  -3  11   4      381.46      377.04     11.52 o
  -2  11   4     7240.02     7282.90     78.61 o
  -1  11   4     2771.55     2960.66     37.83 o
   0  11   4      945.86      876.91     15.62 o
   1  11   4        4.20        6.21      5.97 o
   2  11   4      157.21      116.72      9.00 o
   3  11   4      107.05      118.35      9.90 o
   4  11   4     2073.36     1918.37     32.72 o
   5  11   4     2096.71     1971.01     27.27 o
   6  11   4      392.83      424.19     11.66 o
   7  11   4      103.73       96.82     10.34 o
   8  11   4       64.65       69.49      9.61 o
   9  11   4       11.29       19.29     10.29 o
  -9  12   4       40.12       35.22      7.65 o
  -8  12   4      307.53      322.96     13.80 o
  -7  12   4        1.59       -1.10      8.00 o
  -6  12   4       53.31       52.50      9.57 o
  -5  12   4     1775.90     1669.64     43.57 o
  -4  12   4      732.75      765.54     38.66 o
  -3  12   4       24.65       15.46      7.47 o
  -2  12   4      481.15      536.33     19.26 o
  -1  12   4       12.51       22.69      6.73 o
   0  12   4      131.05      117.15      8.65 o
   1  12   4        7.06        3.07      6.90 o
   2  12   4       83.07       72.29      7.05 o
   3  12   4     1264.46     1248.84     19.55 o
   4  12   4     1456.97     1459.32     22.72 o
   5  12   4      556.27      542.25     14.75 o
   6  12   4      463.88      454.71     12.46 o
   7  12   4       44.79       46.63      8.72 o
   8  12   4       18.19       23.79      8.37 o
   9  12   4      209.64      220.11     12.96 o
  -9  13   4       29.52       32.68      7.63 o
  -8  13   4      692.07      782.70     19.79 o
  -7  13   4       82.34       88.17     10.90 o
  -6  13   4     3248.77     3223.92     43.60 o
  -5  13   4       60.57       53.12     14.58 o
  -4  13   4     2064.47     1850.62     41.35 o
  -3  13   4      434.63      460.36     17.67 o
  -2  13   4      914.04      894.64     24.25 o
  -1  13   4      151.23      147.97      9.54 o
   0  13   4      722.57      631.52     15.35 o
   1  13   4     1265.92     1259.48     23.54 o
   2  13   4      857.57      746.72     15.96 o
   3  13   4      271.08      339.56     11.58 o
   4  13   4     1959.73     1916.29     25.52 o
   5  13   4     2606.70     2546.55     26.36 o
   6  13   4     2173.69     2083.30     26.25 o
   7  13   4      136.08      130.25     10.08 o
   8  13   4       24.54       39.29      8.37 o
   9  13   4      362.11      366.59     14.57 o
  -9  14   4       91.82      110.15      8.41 o
  -8  14   4      392.12      435.60     18.52 o
  -7  14   4      341.10      334.15     18.26 o
  -6  14   4      280.22      291.01     15.33 o
  -5  14   4      282.20      259.84     19.73 o
  -4  14   4      271.07      276.25     15.90 o
  -3  14   4      886.49      968.28     57.41 o
  -2  14   4      460.43      474.47     25.77 o
  -1  14   4      972.96      971.44     19.61 o
   0  14   4      682.17      639.21     15.84 o
   1  14   4       34.32       36.39      6.95 o
   2  14   4     1249.96     1360.79     19.97 o
   3  14   4      352.17      441.48     15.36 o
   4  14   4     1269.35     1186.64     23.19 o
   5  14   4       12.58       14.81      7.80 o
   6  14   4     1347.25     1310.29     20.82 o
   7  14   4      138.84      150.00     12.54 o
   8  14   4      243.11      265.95     11.57 o
   9  14   4      223.18      225.50     11.58 o
  -9  15   4        1.16        7.90      7.31 o
  -8  15   4        8.12       -4.33      8.03 o
  -7  15   4      560.92      586.67     24.41 o
  -6  15   4       16.47       22.42     10.44 o
  -5  15   4     1294.37     1212.71     27.17 o
  -4  15   4     1631.02     1639.84     32.93 o
  -3  15   4       92.69      112.51     14.10 o
  -2  15   4     1194.81     1216.50     29.80 o
  -1  15   4      696.88      844.04     20.39 o
   0  15   4      217.69      205.21     12.96 o
   1  15   4      193.31      209.65     11.26 o
   2  15   4       13.50       15.98      6.32 o
   3  15   4      906.14      882.07     17.36 o
   4  15   4       76.39       59.07      8.41 o
   5  15   4      100.25       95.93      8.21 o
   6  15   4        9.46       15.44      7.79 o
   7  15   4       65.24       60.88      8.98 o
   8  15   4      253.53      279.64     11.77 o
   9  15   4       19.85       15.00     11.05 o
  -9  16   4      176.22      152.73     13.84 o
  -8  16   4       12.59       17.52      8.37 o
  -7  16   4       37.28       28.70      9.96 o
  -6  16   4      156.66      184.01     11.65 o
  -5  16   4       43.52       45.55     10.51 o
  -4  16   4       33.61       51.27      8.53 o
  -3  16   4     5697.64     5453.09     83.86 o
  -2  16   4      490.99      574.67     43.02 o
  -1  16   4     1671.75     1636.82     34.18 o
   0  16   4       56.18       46.04      8.44 o
   1  16   4       50.78       60.13      8.89 o
   2  16   4      243.12      252.64     11.71 o
   3  16   4     1789.98     1836.33     29.63 o
   4  16   4      423.37      467.39     12.01 o
   5  16   4        1.83        3.70      7.29 o
   6  16   4       19.39       24.72      7.95 o
   7  16   4        4.87        4.57      7.98 o
   8  16   4      246.10      264.85     13.32 o
  -8  17   4      140.38      154.84      9.57 o
  -7  17   4      132.37      147.18     11.63 o
  -6  17   4      409.26      382.27     14.29 o
  -5  17   4        3.45      -10.14      8.96 o
  -4  17   4     2024.31     1968.36     25.76 o
  -3  17   4       34.20       77.58     12.86 o
  -2  17   4      605.00      537.27     21.89 o
  -1  17   4      244.95      217.37     17.88 o
   0  17   4      182.34      144.97     10.76 o
   1  17   4     1288.84     1262.34     24.44 o
   2  17   4      636.67      600.75     17.00 o
   3  17   4       78.58       47.59      8.85 o
   4  17   4      159.05      182.20      9.18 o
   5  17   4       15.27       12.54      9.87 o
   6  17   4       18.28       18.26      7.69 o
   7  17   4      826.34      848.43     17.26 o
   8  17   4      105.52      109.08      9.39 o
  -8  18   4       92.34       93.16      9.06 o
  -7  18   4      358.95      371.64     14.33 o
  -6  18   4     1079.94     1087.34     21.94 o
  -5  18   4     2069.10     2114.05     33.05 o
  -4  18   4      460.58      429.68     12.60 o
  -3  18   4     2724.05     2544.60     31.70 o
  -2  18   4        5.68       18.88     11.45 o
  -1  18   4     1614.34     1582.07     45.58 o
   0  18   4       55.31       46.28     11.73 o
   1  18   4      970.60      936.61     18.77 o
   2  18   4      378.13      386.61     14.13 o
   3  18   4      900.50      887.56     18.39 o
   4  18   4      834.59      848.26     18.54 o
   5  18   4      280.34      304.39     11.75 o
   6  18   4       54.99       47.48      7.88 o
   7  18   4       51.39       45.03      7.85 o
   8  18   4      129.32      140.07     16.19 o
  -8  19   4       73.72       62.65      8.16 o
  -7  19   4       70.52       84.99      9.45 o
  -6  19   4       49.17       32.05      8.02 o
  -5  19   4       78.09      104.48     10.36 o
  -4  19   4     1780.65     1838.32     25.95 o
  -3  19   4       49.90       63.11      8.99 o
  -2  19   4      480.77      512.60     15.40 o
  -1  19   4     1868.84     1790.08     48.70 o
   0  19   4      698.43      735.51     21.26 o
   1  19   4     3588.21     3560.52     67.04 o
   2  19   4       49.18       40.64      8.40 o
   3  19   4       48.04       25.16      8.51 o
   4  19   4      111.98       90.87      9.80 o
   5  19   4     2466.22     2510.84     34.87 o
   6  19   4        2.35       -0.72      7.43 o
   7  19   4      246.58      207.55     12.13 o
   8  19   4        3.02      -11.84      8.09 o
  -8  20   4       19.65       28.46      8.81 o
  -7  20   4      216.00      276.32     14.30 o
  -6  20   4       41.88       49.22      9.05 o
  -5  20   4     1272.32     1245.14     22.81 o
  -4  20   4      275.47      263.16     11.75 o
  -3  20   4     1897.04     1762.34     26.67 o
  -2  20   4      251.46      284.38     12.32 o
  -1  20   4     2665.11     2635.90     32.72 o
   0  20   4      336.03      355.67     12.75 o
   1  20   4      996.00      955.83     17.90 o
   2  20   4      626.73      630.44     15.01 o
   3  20   4        8.47        3.23      8.52 o
   4  20   4       28.25       42.88      9.42 o
   5  20   4        3.00       -3.23      8.40 o
   6  20   4        9.87        9.50      7.93 o
   7  20   4      184.43      197.85     10.44 o
  -7  21   4       51.88       44.45      9.21 o
  -6  21   4       77.66       77.80      9.40 o
  -5  21   4       23.94       22.28      8.58 o
  -4  21   4       16.62        6.76      8.73 o
  -3  21   4      533.68      513.38     13.84 o
  -2  21   4       17.45       21.54      8.15 o
  -1  21   4        0.53       -1.48      7.91 o
   0  21   4       38.69       39.26      9.23 o
   1  21   4     1411.71     1429.74     24.55 o
   2  21   4      109.02      107.52     10.70 o
   3  21   4     1188.29     1104.25     20.69 o
   4  21   4        0.48       -0.24      8.12 o
   5  21   4      466.72      505.53     14.19 o
   6  21   4       14.30        1.90      6.94 o
   7  21   4        3.82        2.51      8.74 o
  -7  22   4       73.31       80.27     14.31 o
  -6  22   4       65.05       37.99      9.30 o
  -5  22   4      341.44      391.53     13.57 o
  -4  22   4      211.59      160.62     10.74 o
  -3  22   4      456.30      425.59     12.15 o
  -2  22   4      910.70      967.77     21.57 o
  -1  22   4      346.02      343.64     12.85 o
   0  22   4      306.45      326.75     13.11 o
   1  22   4     1082.03     1105.81     21.16 o
   2  22   4       10.34       16.32      8.39 o
   3  22   4      186.19      174.23     12.27 o
   4  22   4        0.10       17.88      8.49 o
   5  22   4      154.83      163.74      9.94 o
   6  22   4        4.45        0.54      8.40 o
   7  22   4      424.39      521.04     30.23 o
  -7  23   4       11.05        9.17     10.06 o
  -6  23   4        4.76        9.31      9.23 o
  -5  23   4       18.27        3.70      8.30 o
  -4  23   4        6.04       15.49      8.84 o
  -3  23   4      107.78       83.07      8.64 o
  -2  23   4      223.99      186.86     11.02 o
  -1  23   4      298.13      330.10     12.72 o
   0  23   4      225.14      228.58     11.64 o
   1  23   4       52.31       29.03      8.79 o
   2  23   4      282.36      289.15     12.55 o
   3  23   4       56.62       70.12      9.70 o
   4  23   4       85.18       68.18      9.46 o
   5  23   4        4.34      -10.84      7.30 o
   6  23   4        3.05        2.59      7.80 o
   7  23   4      127.21       96.37     17.95 o
  -6  24   4        0.10       -1.42      7.92 o
  -5  24   4      118.81      151.63     11.69 o
  -4  24   4       79.82       52.87      9.86 o
  -3  24   4      227.20      256.33     15.23 o
  -2  24   4      113.71      114.50     10.06 o
  -1  24   4      624.59      628.66     17.29 o
   0  24   4      837.03      967.19     19.15 o
   1  24   4       19.69       16.33      8.33 o
   2  24   4       13.24       15.55      9.00 o
   3  24   4      650.78      589.78     16.35 o
   4  24   4       21.36       16.27      8.81 o
   5  24   4        6.56        3.75      7.60 o
   6  24   4       37.40       26.01      8.02 o
  -6  25   4      512.44      557.19     48.66 o
  -5  25   4      106.93      110.19     10.30 o
  -4  25   4       75.75       70.21      9.32 o
  -3  25   4      274.27      274.11     12.65 o
  -2  25   4        2.78        1.51      8.78 o
  -1  25   4      764.58      777.75     18.25 o
   0  25   4       18.32       24.01      9.16 o
   1  25   4        6.21        5.65      7.78 o
   2  25   4      414.09      407.68     14.27 o
   3  25   4       69.51       65.38      9.71 o
   4  25   4       73.41       65.51      8.10 o
   5  25   4      275.43      255.57     10.46 o
   6  25   4       25.21       12.12      9.45 o
  -6  26   4       12.26       47.24     17.01 o
  -5  26   4       32.51       45.68     11.13 o
  -4  26   4        6.51        6.72      8.87 o
  -3  26   4        0.69      -13.87      9.25 o
  -2  26   4      889.05      958.99     19.19 o
  -1  26   4       32.09       39.78      8.87 o
   0  26   4      585.55      621.86     17.98 o
   1  26   4     1183.64     1257.92     19.39 o
   2  26   4       14.35        4.10      8.16 o
   3  26   4       15.33       24.47      8.28 o
   4  26   4        0.20        2.09      7.02 o
   5  26   4      226.91      188.13     16.73 o
  -5  27   4      384.77      440.29     20.50 o
  -4  27   4        1.27       -4.32      9.72 o
  -3  27   4        0.80       -9.14      8.45 o
  -2  27   4      193.06      212.86     14.27 o
  -1  27   4      490.56      476.13     16.61 o
   0  27   4      375.09      385.56     13.80 o
   1  27   4      143.45      148.27     11.99 o
   2  27   4       27.81       27.50      8.37 o
   3  27   4       57.81       64.23      8.15 o
   4  27   4       21.28       10.14      7.43 o
   5  27   4      162.79      158.62     15.32 o
  -4  28   4       82.45       76.68      9.29 o
  -3  28   4       30.55       10.77      7.78 o
  -2  28   4       11.63        1.23      7.85 o
  -1  28   4       15.07       26.18      7.68 o
   0  28   4      367.37      404.58     20.16 o
   1  28   4      210.04      194.12     12.18 o
   2  28   4       59.61       39.65      9.67 o
   3  28   4       57.00       57.43      9.29 o
   4  28   4      189.01      165.48     12.37 o
  -4  29   4       13.42        1.89     12.28 o
  -3  29   4        1.49       -8.22      7.19 o
  -2  29   4       13.89       13.23      7.03 o
  -1  29   4      377.11      357.97     17.97 o
   0  29   4      623.13      625.89     34.87 o
   1  29   4       33.90       31.54      9.42 o
   2  29   4       96.15      102.15     10.24 o
   3  29   4      210.33      202.18     18.33 o
  -3  30   4      144.79      127.13     18.82 o
  -2  30   4       47.26       31.34      6.80 o
  -1  30   4      567.71      632.64     24.59 o
   0  30   4      158.33      142.52     10.09 o
   1  30   4      849.02      857.03     21.95 o
   2  30   4      244.94      174.32     11.90 o
  -2  31   4        1.00        2.83     16.06 o
  -1  31   4      150.50      110.17      8.81 o
   0  31   4        8.49       -0.31      8.22 o
   1  31   4        0.16        2.86      7.40 o
 -10   1   5      767.99      814.23     23.38 o
  -9   1   5      156.49      152.77     10.49 o
  -8   1   5      147.43      115.85     10.61 o
  -7   1   5      360.97      380.35     22.98 o
  -5   1   5      578.91      559.79     24.78 o
  -4   1   5      374.99      404.61     11.18 o
  -3   1   5      620.10      616.18      9.27 o
  -2   1   5    15400.35    15570.92    104.64 o
  -1   1   5    16170.85    16200.54    112.19 o
   0   1   5    10175.41     9786.00     85.01 o
   1   1   5        0.72        6.60      3.40 o
   2   1   5     1047.31     1010.07     23.51 o
   3   1   5      136.01      142.80     10.11 o
   4   1   5        1.56        4.56     11.81 o
   5   1   5      933.59      909.25     14.07 o
   6   1   5       38.13       47.82      7.82 o
   7   1   5     3777.52     3599.75     44.14 o
   8   1   5       20.11       21.05      8.69 o
   9   1   5       26.15       20.34     10.69 o
  10   1   5       20.24       10.67      8.01 o
 -10   2   5      156.42      175.92     10.96 o
  -9   2   5     1304.19     1343.96     23.43 o
  -8   2   5     1675.78     1660.71     25.16 o
  -7   2   5     1306.51     1182.47     25.32 o
  -6   2   5       96.80       73.70     31.18 o
  -5   2   5      653.34      687.49     33.72 o
  -4   2   5      939.02     1084.27     17.26 o
  -3   2   5     1503.55     1504.50     15.48 o
  -2   2   5      280.17      265.06      5.56 o
  -1   2   5      642.43      595.11      9.27 o
   0   2   5     1967.99     1912.84     16.96 o
   1   2   5     5825.29     5785.04     65.61 o
   2   2   5     4839.40     4801.35     64.52 o
   3   2   5      180.77      211.20     11.05 o
   4   2   5      565.31      619.87     14.93 o
   5   2   5       29.43       27.58      5.33 o
   6   2   5       83.67       77.20      8.79 o
   7   2   5     1641.37     1490.59     27.20 o
   8   2   5      103.06      122.30     10.36 o
   9   2   5      152.18      168.04     13.03 o
  10   2   5        3.10       13.87      8.52 o
 -10   3   5       33.52       26.13      8.39 o
  -9   3   5      194.53      204.02     12.74 o
  -8   3   5        1.17       -1.84      7.55 o
  -7   3   5      162.14      146.30     10.89 o
  -6   3   5      861.67      842.27     58.58 o
  -5   3   5     2640.55     2701.17     65.19 o
  -4   3   5      491.98      541.49     13.06 o
  -3   3   5       85.21       81.32      4.85 o
  -2   3   5     1452.32     1426.22     13.62 o
  -1   3   5    20535.19    21285.34    146.49 o
   0   3   5     4379.63     4434.02     37.50 o
   1   3   5      644.98      544.38     12.24 o
   2   3   5      183.44      188.48      9.78 o
   3   3   5     1191.66     1229.31     23.88 o
   4   3   5       63.60       57.70      6.86 o
   5   3   5      448.93      423.57     12.91 o
   6   3   5        4.64       -3.66      7.23 o
   7   3   5      947.75      918.46     18.92 o
   8   3   5        4.31        5.38      8.48 o
   9   3   5      379.97      350.43     17.36 o
  10   3   5      167.57      159.70     15.30 o
 -10   4   5       93.19      100.46      9.70 o
  -9   4   5      834.75      903.91     20.21 o
  -8   4   5      571.72      591.76     17.09 o
  -7   4   5      209.98      201.58     11.65 o
  -6   4   5      164.50      135.70     23.62 o
  -5   4   5       10.51      -11.90     13.16 o
  -4   4   5       69.62       23.54      6.06 o
  -3   4   5     3130.81     3329.97     42.66 o
  -2   4   5     5366.68     5734.26     43.96 o
  -1   4   5      940.31      992.43     11.64 o
   0   4   5       23.66        8.30      3.38 o
   1   4   5       26.25       38.39      6.06 o
   2   4   5     3423.26     3383.09     41.25 o
   3   4   5     1765.23     1869.00     34.41 o
   4   4   5       13.51       32.28      8.77 o
   5   4   5        0.18        3.29      5.50 o
   6   4   5      204.02      157.14     10.50 o
   7   4   5       78.39       82.23      9.22 o
   8   4   5      100.14       87.71     10.58 o
   9   4   5       58.15       62.89      9.51 o
  10   4   5       28.74       31.51      8.40 o
 -10   5   5       17.07       23.15      8.05 o
  -9   5   5      683.78      669.42     23.70 o
  -8   5   5      365.36      356.95     12.90 o
  -7   5   5       64.16       86.53      9.36 o
  -6   5   5      352.55      357.79     31.06 o
  -5   5   5      554.75      544.31     32.41 o
  -4   5   5     1940.50     2021.12     25.73 o
  -3   5   5      138.38      130.26      6.74 o
  -2   5   5     6385.51     6350.53     47.96 o
  -1   5   5     1593.86     1565.37     15.53 o
   0   5   5    20251.88    20174.03    167.68 o
   1   5   5      210.69      266.49      9.78 o
   2   5   5     4779.37     4832.23     56.94 o
   3   5   5      529.16      485.64     34.01 o
   4   5   5     1704.47     1695.36     38.41 o
   5   5   5      944.26      895.36     17.40 o
   6   5   5      365.43      350.05     13.36 o
   7   5   5     3191.22     3114.91     39.30 o
   8   5   5      764.44      784.60     20.15 o
   9   5   5        6.27       11.27      8.76 o
  10   5   5       51.72       50.17      8.49 o
 -10   6   5      600.72      588.02     16.72 o
  -9   6   5      795.11      801.04     17.95 o
  -8   6   5     1509.17     1512.05     22.94 o
  -7   6   5       28.45       23.02      7.89 o
  -6   6   5     1062.24     1006.02     35.73 o
  -5   6   5       90.06      102.91     31.18 o
  -4   6   5     1281.77     1345.74     21.40 o
  -3   6   5       85.85       71.18      6.05 o
  -2   6   5     8733.50     9338.21     68.49 o
  -1   6   5     7998.22     8147.87     64.67 o
   0   6   5     1007.60      981.27     12.25 o
   1   6   5     4871.70     5348.48     80.36 o
   2   6   5     2330.86     2602.95     44.46 o
   3   6   5     1629.54     1872.37     43.85 o
   4   6   5      381.00      395.93     16.54 o
   5   6   5       49.54       35.38      6.73 o
   6   6   5       58.11       39.42      8.60 o
   7   6   5      418.18      429.05     12.71 o
   8   6   5      136.79      142.96     11.41 o
   9   6   5       63.72       54.17     10.42 o
  10   6   5        3.39        9.15      7.75 o
 -10   7   5       85.37       97.52      9.32 o
  -9   7   5       63.20       45.70      8.66 o
  -8   7   5     1226.51     1244.89     21.66 o
  -7   7   5      559.78      560.95     15.29 o
  -6   7   5     2149.00     2051.59     73.07 o
  -5   7   5      106.89      154.54     21.10 o
  -4   7   5      856.85      950.73     19.84 o
  -3   7   5      778.37      753.90     13.54 o
  -2   7   5     3019.08     3097.15     27.37 o
  -1   7   5        8.67        7.75      3.95 o
   0   7   5     3225.41     3352.78     35.17 o
   1   7   5     7520.56     7409.39     73.20 o
   2   7   5     2054.28     1999.97     37.20 o
   3   7   5     4051.09     3970.30     72.42 o
   4   7   5       10.66       21.45      6.73 o
   5   7   5      963.03     1019.40     18.79 o
   6   7   5      194.79      207.94      9.78 o
   7   7   5       47.06       49.87      7.79 o
   8   7   5       21.59       13.34      8.20 o
   9   7   5       53.39       47.18     11.05 o
  10   7   5       11.42       11.73     11.66 o
 -10   8   5      652.66      689.40     22.64 o
  -9   8   5       49.76       45.08      8.64 o
  -8   8   5      373.72      366.80     12.75 o
  -7   8   5      272.53      263.72     13.62 o
  -6   8   5      528.64      507.89     18.11 o
  -5   8   5      470.52      470.26     22.69 o
  -4   8   5       18.49       19.87      7.28 o
  -3   8   5     2603.26     2668.22     32.49 o
  -2   8   5      348.37      402.27     10.17 o
  -1   8   5     4489.87     4735.40     40.44 o
   0   8   5     8643.34     9110.07     86.19 o
   1   8   5     2097.53     2108.77     25.94 o
   2   8   5      285.44      365.02     15.89 o
   3   8   5      286.26      305.45     12.25 o
   4   8   5       42.98       47.17      6.26 o
   5   8   5       79.84       53.81      6.71 o
   6   8   5     4256.07     4012.97     37.87 o
   7   8   5       79.07       76.17     10.01 o
   8   8   5      666.42      667.65     20.58 o
   9   8   5       16.70       16.13      9.99 o
  10   8   5       35.58       33.07     17.01 o
 -10   9   5      592.14      604.16     32.60 o
  -9   9   5      143.95      122.11      8.98 o
  -8   9   5      199.97      243.52     12.20 o
  -7   9   5      209.34      257.74     12.35 o
  -6   9   5       21.91        8.63      9.17 o
  -5   9   5      282.70      276.66     19.44 o
  -4   9   5     1040.59     1014.28     19.52 o
  -3   9   5      309.31      327.37     10.99 o
  -2   9   5     7003.56     6900.90     60.74 o
  -1   9   5     1793.98     1935.30     23.45 o
   0   9   5    12555.13    13098.61    121.90 o
   1   9   5     1397.43     1650.17     22.43 o
   2   9   5     1643.26     1693.73     34.80 o
   3   9   5      172.07      219.25     10.45 o
   4   9   5       84.99      116.24      7.78 o
   5   9   5      889.41      883.50     16.77 o
   6   9   5       15.72       16.74      6.28 o
   7   9   5       18.17       14.89      9.22 o
   8   9   5       41.45       41.58      9.32 o
   9   9   5       35.91       24.77     10.04 o
  -9  10   5        4.38       -1.93      7.49 o
  -8  10   5      141.94      144.52     10.23 o
  -7  10   5       96.19       90.01      9.86 o
  -6  10   5      240.87      232.00     12.94 o
  -5  10   5     2429.15     2491.07     51.41 o
  -4  10   5       34.08       38.61      9.58 o
  -3  10   5      180.04      252.68     10.76 o
  -2  10   5      717.06      666.26     15.59 o
  -1  10   5     1033.59     1362.89     19.14 o
   0  10   5      212.98      218.61      8.62 o
   1  10   5     1613.66     1892.55     26.69 o
   2  10   5        1.32       -8.47      7.27 o
   3  10   5     2133.73     2062.62     31.03 o
   4  10   5      107.13       92.75      7.85 o
   5  10   5      107.60      118.78      8.67 o
   6  10   5       31.26       21.78      6.42 o
   7  10   5       89.89       75.28      8.60 o
   8  10   5      537.04      523.43     15.57 o
   9  10   5      122.60      111.38     15.34 o
  -9  11   5      226.99      211.86     10.30 o
  -8  11   5      214.86      246.09     13.65 o
  -7  11   5      140.02      115.07     10.31 o
  -6  11   5      299.36      319.37     13.65 o
  -5  11   5       36.46       20.27     11.80 o
  -4  11   5     2135.04     1976.65     35.56 o
  -3  11   5      851.96      905.48     20.35 o
  -2  11   5     6323.38     6329.85     70.26 o
  -1  11   5     4909.01     5113.37     51.15 o
   0  11   5      558.89      537.22     12.69 o
   1  11   5     4509.26     4905.41     55.35 o
   2  11   5      187.22      183.86     13.70 o
   3  11   5       35.88       37.79      6.78 o
   4  11   5       31.26       41.68      7.12 o
   5  11   5       64.30       52.68      7.82 o
   6  11   5       22.47       36.14      6.89 o
   7  11   5       10.93       -7.80      8.37 o
   8  11   5      207.58      201.05     11.33 o
   9  11   5       99.66      148.19     13.15 o
  -9  12   5      417.56      408.41     16.25 o
  -8  12   5      221.59      227.37     11.78 o
  -7  12   5      102.09      109.12      9.98 o
  -6  12   5      341.72      367.76     15.27 o
  -5  12   5     1193.04     1160.22     33.57 o
  -4  12   5      210.59      198.87     12.74 o
  -3  12   5      242.45      225.91     11.95 o
  -2  12   5     2995.62     3021.08     66.37 o
  -1  12   5        3.31        8.78      6.42 o
   0  12   5      635.11      645.83     14.06 o
   1  12   5        2.59       -4.97      8.10 o
   2  12   5      250.52      189.03      7.42 o
   3  12   5      388.41      352.12     11.13 o
   4  12   5      958.31     1004.37     24.94 o
   5  12   5      748.87      715.65     15.07 o
   6  12   5      872.02      886.86     16.22 o
   7  12   5      104.04       88.96     10.15 o
   8  12   5     1158.61     1214.62     24.23 o
   9  12   5       70.13       61.33     11.68 o
  -9  13   5      170.29      187.32     16.02 o
  -8  13   5      522.22      581.48     17.96 o
  -7  13   5      127.29      114.66     10.01 o
  -6  13   5      751.14      737.49     19.60 o
  -5  13   5      476.31      488.47     16.70 o
  -4  13   5     1342.43     1210.89     26.67 o
  -3  13   5      339.78      326.58     14.03 o
  -2  13   5      101.40      117.96     18.00 o
  -1  13   5     2724.61     2691.01     36.72 o
   0  13   5      669.62      747.98     16.07 o
   1  13   5     4253.41     4252.73     42.18 o
   2  13   5        6.96        3.50      5.35 o
   3  13   5        4.46       -7.47      6.20 o
   4  13   5       14.24       17.33      7.64 o
   5  13   5        4.28        4.62      6.61 o
   6  13   5      491.67      438.80     12.36 o
   7  13   5       51.20       29.81      8.96 o
   8  13   5      876.59      886.39     19.63 o
   9  13   5       36.41       53.31      9.10 o
  -9  14   5      293.31      309.83     18.27 o
  -8  14   5      263.18      284.19     12.20 o
  -7  14   5       76.13       57.00      9.32 o
  -6  14   5      596.90      608.66     18.92 o
  -5  14   5        1.18       10.71      9.03 o
  -4  14   5     1548.76     1479.83     29.41 o
  -3  14   5     1456.34     1411.73     30.69 o
  -2  14   5     1599.53     1720.96     35.83 o
  -1  14   5      174.84      193.18     10.90 o
   0  14   5      404.13      486.03     13.56 o
   1  14   5      742.70      803.45     14.42 o
   2  14   5     4538.25     4462.27     42.83 o
   3  14   5     2099.07     2138.59     27.08 o
   4  14   5     2825.46     2657.80     43.97 o
   5  14   5      411.79      423.35     11.49 o
   6  14   5      435.41      338.67     11.67 o
   7  14   5      100.53      129.30     10.55 o
   8  14   5      104.33       91.03      8.92 o
   9  14   5       67.76       80.48      9.90 o
  -9  15   5        6.70        8.93     12.35 o
  -8  15   5        8.43        8.70      7.91 o
  -7  15   5     1080.15     1074.93     22.95 o
  -6  15   5      234.79      240.55     13.62 o
  -5  15   5      808.02      787.59     24.57 o
  -4  15   5       49.35       74.12     12.98 o
  -3  15   5      275.02      275.60     14.23 o
  -2  15   5      210.22      225.21     15.97 o
  -1  15   5      209.27      253.00     13.17 o
   0  15   5        3.04        1.76      6.82 o
   1  15   5       11.29       17.95      8.76 o
   2  15   5        0.27        1.72      5.96 o
   3  15   5      901.29      874.13     16.18 o
   4  15   5       68.57       76.10      7.77 o
   5  15   5     3043.56     2885.14     40.07 o
   6  15   5     1176.03     1103.53     18.73 o
   7  15   5      465.74      443.34     17.38 o
   8  15   5      230.93      230.24     13.17 o
   9  15   5       66.93       99.21     20.79 o
  -9  16   5       44.17       52.91     11.34 o
  -8  16   5       66.39       79.00      8.73 o
  -7  16   5        1.70      -13.57      9.17 o
  -6  16   5      235.10      268.69     13.58 o
  -5  16   5     2146.91     2088.38     33.45 o
  -4  16   5      415.39      434.61     12.84 o
  -3  16   5      695.14      635.18     21.45 o
  -2  16   5     3750.16     3778.60     79.23 o
  -1  16   5      482.20      466.24     20.12 o
   0  16   5      738.78      754.24     16.80 o
   1  16   5       64.44       61.37      8.95 o
   2  16   5       18.17        9.89      5.84 o
   3  16   5      492.59      545.71     14.49 o
   4  16   5      827.89      839.12     14.67 o
   5  16   5      177.01      185.34      9.94 o
   6  16   5     1734.02     1859.37     24.14 o
   7  16   5        0.86        8.36      7.57 o
   8  16   5      312.62      383.78     13.61 o
  -8  17   5       45.70       56.71      9.22 o
  -7  17   5      382.20      377.47     14.78 o
  -6  17   5       81.39       89.68     10.03 o
  -5  17   5     2297.86     2316.95     34.61 o
  -4  17   5      184.61      219.71     10.53 o
  -3  17   5       68.07       94.36     11.72 o
  -2  17   5       94.40       89.82     13.04 o
  -1  17   5      211.81      230.31     16.03 o
   0  17   5      552.11      552.75     18.08 o
   1  17   5     1076.20     1099.03     25.58 o
   2  17   5        2.77        3.63      6.77 o
   3  17   5     1694.18     1640.41     21.18 o
   4  17   5      402.46      411.52     11.33 o
   5  17   5     3121.68     2856.00     31.10 o
   6  17   5     1560.71     1570.75     23.59 o
   7  17   5      713.98      630.61     16.79 o
   8  17   5       13.16        7.46      8.77 o
  -8  18   5        2.31        2.51      7.39 o
  -7  18   5      112.88       79.33      9.57 o
  -6  18   5      451.34      500.56     15.56 o
  -5  18   5      268.88      223.80     12.37 o
  -4  18   5        1.99       -5.01      7.13 o
  -3  18   5     1161.19     1167.56     21.13 o
  -2  18   5      810.77      823.19     28.64 o
  -1  18   5       83.47       60.57     11.98 o
   0  18   5       62.09       59.08     10.92 o
   1  18   5        2.84       -7.64      7.07 o
   2  18   5       25.33       25.20      8.01 o
   3  18   5      987.23     1011.84     17.30 o
   4  18   5      201.02      170.33      9.16 o
   5  18   5      153.79      148.38      9.67 o
   6  18   5       32.82       31.17      8.66 o
   7  18   5       28.46       31.92      8.83 o
   8  18   5        2.72       -3.79     10.58 o
  -8  19   5      112.96      117.94      9.90 o
  -7  19   5        3.08       -1.98      8.49 o
  -6  19   5        6.29       17.79      8.32 o
  -5  19   5       49.37       58.17      9.54 o
  -4  19   5      517.08      549.91     15.27 o
  -3  19   5       14.45       -0.91      7.32 o
  -2  19   5      698.06      744.46     19.08 o
  -1  19   5     1877.98     1870.38     28.75 o
   0  19   5      107.72      121.74     14.31 o
   1  19   5      206.97      219.55     10.05 o
   2  19   5        1.05        5.22      7.06 o
   3  19   5      554.82      532.82     13.92 o
   4  19   5     1544.00     1601.06     25.16 o
   5  19   5      479.92      481.95     13.37 o
   6  19   5        4.20       -5.57      7.89 o
   7  19   5      270.24      247.25     20.00 o
   8  19   5      105.77      117.36     13.06 o
  -8  20   5      432.88      446.91     29.29 o
  -7  20   5      206.39      207.52     13.00 o
  -6  20   5      459.15      500.17     14.53 o
  -5  20   5       21.71       22.46      8.70 o
  -4  20   5        0.74        8.48      7.07 o
  -3  20   5     1184.46     1197.43     21.27 o
  -2  20   5      190.04      212.11     11.68 o
  -1  20   5      246.66      250.22     11.66 o
   0  20   5      903.94      912.18     17.59 o
   1  20   5      424.65      451.25     13.72 o
   2  20   5       42.68       26.89      7.52 o
   3  20   5       10.93        5.50      8.01 o
   4  20   5       86.00       96.41      9.57 o
   5  20   5      192.04      182.21     10.49 o
   6  20   5       15.18        5.43      8.26 o
   7  20   5        1.68       -1.52      8.42 o
  -7  21   5      292.54      276.12     14.12 o
  -6  21   5        5.11       11.53      9.42 o
  -5  21   5      134.58      128.56     10.05 o
  -4  21   5        3.60        3.38      7.55 o
  -3  21   5        6.42        5.76      8.44 o
  -2  21   5     1582.97     1540.37     24.77 o
  -1  21   5      347.94      377.58     13.10 o
   0  21   5     1054.48     1099.66     19.86 o
   1  21   5      604.20      629.27     16.11 o
   2  21   5      358.26      346.77     11.56 o
   3  21   5      162.93      149.71     10.84 o
   4  21   5       60.07       45.80      9.02 o
   5  21   5        1.55       -0.40      7.64 o
   6  21   5        4.66       12.75      7.50 o
   7  21   5        0.50       11.01      8.54 o
  -7  22   5       43.75       66.51     11.37 o
  -6  22   5      251.78      298.72     13.98 o
  -5  22   5       21.72       27.44      8.88 o
  -4  22   5      328.26      284.53     16.22 o
  -3  22   5     2806.29     2860.48     33.45 o
  -2  22   5     2590.09     2649.31     32.19 o
  -1  22   5     1282.96     1274.49     21.38 o
   0  22   5       44.13       27.61      8.76 o
   1  22   5      206.11      267.35     12.67 o
   2  22   5      288.64      276.46     13.03 o
   3  22   5      727.64      723.91     17.01 o
   4  22   5      959.08      962.97     19.09 o
   5  22   5        1.77        1.72      8.12 o
   6  22   5      273.17      245.97     11.56 o
   7  22   5      176.41      160.28     13.40 o
  -7  23   5      154.76      166.62     22.68 o
  -6  23   5      350.29      415.97     13.68 o
  -5  23   5      101.98      107.53      9.58 o
  -4  23   5      439.90      469.55     15.70 o
  -3  23   5       14.65       29.06      8.33 o
  -2  23   5      424.45      447.00     14.22 o
  -1  23   5     3038.94     3046.79     35.59 o
   0  23   5       41.94       42.45      9.14 o
   1  23   5        0.25       -8.54      8.11 o
   2  23   5      457.83      465.11     17.76 o
   3  23   5      456.12      448.59     13.64 o
   4  23   5      138.35      145.56     10.17 o
   5  23   5        4.08       10.85      7.81 o
   6  23   5      107.93      109.29     11.17 o
  -6  24   5        1.26       -8.90      8.77 o
  -5  24   5      211.98      242.99     11.52 o
  -4  24   5       48.56       33.59      9.86 o
  -3  24   5      431.94      408.01     12.82 o
  -2  24   5       44.01       53.79      9.62 o
  -1  24   5       89.14      101.97     10.00 o
   0  24   5      507.92      547.85     15.05 o
   1  24   5      269.55      249.64     11.10 o
   2  24   5      624.96      608.74     18.08 o
   3  24   5       64.17       92.78      9.36 o
   4  24   5      139.07      136.57      9.85 o
   5  24   5       48.32       50.40      8.54 o
   6  24   5      283.81      250.88     12.52 o
  -6  25   5      325.73      326.63     29.91 o
  -5  25   5      205.36      252.84     13.91 o
  -4  25   5      886.92     1048.70     24.68 o
  -3  25   5      398.17      451.08     16.39 o
  -2  25   5      258.63      303.23     12.84 o
  -1  25   5      218.32      244.47     12.45 o
   0  25   5      395.93      389.77     15.17 o
   1  25   5     1299.15     1355.49     22.34 o
   2  25   5      818.04      856.12     19.95 o
   3  25   5       18.15        9.93      7.92 o
   4  25   5        1.72        7.82      7.21 o
   5  25   5        1.03        1.98      8.07 o
   6  25   5        0.74       -2.12     11.01 o
  -5  26   5      618.67      699.04     20.40 o
  -4  26   5       12.73        9.78      8.96 o
  -3  26   5       20.66        9.36      9.09 o
  -2  26   5       27.23       36.79      7.85 o
  -1  26   5      168.28      166.47     10.80 o
   0  26   5     2882.88     2929.10     37.81 o
   1  26   5      428.46      456.36     13.53 o
   2  26   5      124.21      129.80     10.40 o
   3  26   5       82.20      103.46      9.45 o
   4  26   5        1.50       11.65      7.26 o
   5  26   5      155.29      132.41     10.24 o
  -5  27   5       21.05       16.89      9.99 o
  -4  27   5      321.74      319.63     13.58 o
  -3  27   5      467.96      478.41     16.69 o
  -2  27   5      121.30      147.86      9.31 o
  -1  27   5      238.07      223.20     10.45 o
   0  27   5        8.61       -2.50      9.38 o
   1  27   5      124.80      135.35     10.32 o
   2  27   5      263.90      283.99     18.40 o
   3  27   5      240.47      241.90     10.87 o
   4  27   5        5.47        3.16      7.75 o
   5  27   5        1.07       -0.40     12.28 o
  -4  28   5       10.24       -4.96      7.55 o
  -3  28   5        0.41      -10.56      7.04 o
  -2  28   5      324.45      304.70     11.44 o
  -1  28   5       99.27       87.75      7.82 o
   0  28   5       22.76       17.15      7.99 o
   1  28   5       73.14       68.32      9.93 o
   2  28   5      126.54      108.02     10.62 o
   3  28   5       65.09       90.17      9.67 o
   4  28   5        9.91       18.55      9.11 o
  -3  29   5      209.08      203.93      9.61 o
  -2  29   5      105.06      108.27      8.72 o
  -1  29   5      164.31      147.31     13.25 o
   0  29   5      466.81      432.10     24.41 o
   1  29   5        2.13       -9.07      8.31 o
   2  29   5       15.82       16.01      8.63 o
   3  29   5       60.72       32.87     11.43 o
  -2  30   5        0.31       -0.71      6.35 o
  -1  30   5        0.03        9.67      7.63 o
   0  30   5       13.97        9.28      7.71 o
   1  30   5       91.14       82.82      9.21 o
   2  30   5      339.51      248.82     25.04 o
  -1  31   5        3.32        7.49      8.73 o
   0  31   5       22.17       11.38      7.88 o
   1  31   5      104.11       67.56     12.64 o
 -10   0   6      132.58      162.91     15.98 o
  -9   0   6      249.80      289.48     20.47 o
  -8   0   6     2383.91     2194.05     52.17 o
  -7   0   6       49.57       20.90     13.05 o
  -5   0   6       42.78       66.14     25.51 o
  -4   0   6        4.39       25.89      7.96 o
  -3   0   6     4234.11     3982.78     46.28 o
  -2   0   6     6554.05     6898.20     67.04 o
  -1   0   6     9885.60     9759.75     97.93 o
   0   0   6     1533.85     1517.80     24.68 o
   1   0   6     1085.82     1247.16     24.68 o
   2   0   6      407.09      370.26     19.63 o
   3   0   6     6170.17     6225.55    114.91 o
   4   0   6      683.14      656.70     23.58 o
   5   0   6      818.67      667.41     20.66 o
   6   0   6      249.13      296.68     26.46 o
   7   0   6      298.79      286.60     19.97 o
   8   0   6      584.60      557.39     22.65 o
   9   0   6       46.81       24.26     14.81 o
  10   0   6      119.41      113.83     15.69 o
 -10   1   6       18.52       21.34      8.46 o
  -9   1   6      914.82      914.28     20.50 o
  -8   1   6      769.29      779.70     17.16 o
  -7   1   6       35.35       29.44      9.44 o
  -6   1   6       39.35       27.40     28.35 o
  -5   1   6       68.74       57.63     25.51 o
  -4   1   6      241.43      305.80      9.78 o
  -3   1   6     4003.12     4364.03     35.36 o
  -2   1   6       20.74       27.34      3.52 o
  -1   1   6      314.01      418.07      6.63 o
   0   1   6     2908.02     2868.31     28.40 o
   1   1   6     6276.87     5842.32     62.37 o
   2   1   6      248.30      236.11     13.09 o
   3   1   6      161.86       57.35      8.18 o
   4   1   6     1475.59     1477.09     33.76 o
   5   1   6      349.95      305.24     12.03 o
   6   1   6       70.91       89.98     11.86 o
   7   1   6      162.12      184.55     12.36 o
   8   1   6     1563.54     1612.75     26.79 o
   9   1   6       45.48       54.57     11.14 o
  10   1   6      107.64      103.06     10.79 o
 -10   2   6      379.62      401.00     14.31 o
  -9   2   6     1487.69     1548.45     27.40 o
  -8   2   6        2.32       13.80      7.12 o
  -7   2   6     1594.39     1487.23     28.70 o
  -6   2   6      537.26      508.32     51.02 o
  -5   2   6     1291.63     1259.39     44.23 o
  -4   2   6     3532.59     3832.94     41.71 o
  -3   2   6      490.77      327.60      7.45 o
  -2   2   6     4361.52     4227.41     32.18 o
  -1   2   6     4931.50     4839.22     36.69 o
   0   2   6     1406.87     1419.07     17.99 o
   1   2   6     1540.10     1564.98     22.16 o
   2   2   6      546.45      553.09     13.73 o
   3   2   6     1831.53     1996.67     39.12 o
   4   2   6     2251.03     2342.46     48.20 o
   5   2   6       24.53       26.62      9.50 o
   6   2   6      554.28      596.29     27.27 o
   7   2   6      156.07      197.47     11.50 o
   8   2   6     1467.35     1438.02     25.68 o
   9   2   6      106.17       87.37     11.74 o
  10   2   6      190.37      155.09     11.91 o
 -10   3   6      336.72      361.95     13.98 o
  -9   3   6      119.50      124.78     10.02 o
  -8   3   6       41.31       47.70      7.87 o
  -7   3   6      565.87      530.75     17.03 o
  -6   3   6       27.05       15.15     18.56 o
  -5   3   6        5.50       18.57     14.29 o
  -4   3   6      715.34      610.95     14.08 o
  -3   3   6        2.09        4.22      4.05 o
  -2   3   6      341.18      328.85      6.86 o
  -1   3   6     1113.14     1351.35     13.64 o
   0   3   6       32.78       44.24      3.15 o
   1   3   6     6907.26     7412.22     95.44 o
   2   3   6     3188.80     3610.70     45.45 o
   3   3   6      281.96      249.90     16.66 o
   4   3   6      149.74      149.11     13.50 o
   5   3   6       97.39      148.88     10.20 o
   6   3   6      977.25      885.25     19.23 o
   7   3   6      469.23      496.92     18.88 o
   8   3   6       16.28       22.16     10.17 o
   9   3   6      950.70      985.53     26.93 o
  10   3   6        1.08       18.56      9.51 o
 -10   4   6      684.50      591.48     18.94 o
  -9   4   6      239.92      259.36     13.45 o
  -8   4   6      501.05      477.27     16.29 o
  -7   4   6      582.08      587.92     16.17 o
  -6   4   6      413.77      390.20     23.29 o
  -5   4   6      182.85      166.64     40.16 o
  -4   4   6      317.55      314.61     10.50 o
  -3   4   6      185.76      167.15      6.99 o
  -2   4   6     7714.15     8423.02     64.89 o
  -1   4   6     5026.13     5610.24     44.11 o
   0   4   6      959.49     1121.07     12.65 o
   1   4   6     2746.30     2737.60    119.60 o
   2   4   6     1614.32     1755.91     25.04 o
   3   4   6     1386.90     1473.95     38.01 o
   4   4   6       22.74        7.63      6.48 o
   5   4   6      257.64      255.92     10.72 o
   6   4   6      298.67      305.82     13.98 o
   7   4   6      677.66      612.00     15.71 o
   8   4   6        5.13        7.07     10.37 o
   9   4   6      118.73      117.66     12.70 o
  10   4   6      118.14      127.23      9.79 o
 -10   5   6       12.16       -5.99      8.17 o
  -9   5   6      296.02      303.15     12.43 o
  -8   5   6      105.92      116.43      9.29 o
  -7   5   6      285.83      276.97     11.90 o
  -6   5   6     1603.68     1535.47     43.05 o
  -5   5   6     1110.60     1132.88     43.04 o
  -4   5   6      569.41      549.62     13.84 o
  -3   5   6     2040.29     2076.31     24.74 o
  -2   5   6      281.92      231.36      6.40 o
  -1   5   6        0.32        3.32      3.44 o
   0   5   6      672.98      678.95      9.93 o
   1   5   6     3928.57     4153.22     57.00 o
   2   5   6      551.07      630.68     16.36 o
   3   5   6     2525.40     2558.58     54.75 o
   4   5   6        8.55       16.32      5.55 o
   5   5   6      207.99      229.01     10.41 o
   6   5   6      241.10      241.61     11.76 o
   7   5   6      112.95      123.71      9.69 o
   8   5   6     1432.51     1428.94     29.45 o
   9   5   6      695.36      718.39     22.00 o
  10   5   6        2.23        3.22      7.39 o
 -10   6   6      118.59      107.53     10.62 o
  -9   6   6       38.25       57.62      8.73 o
  -8   6   6       29.43       17.19      7.21 o
  -7   6   6     1118.95     1132.89     20.95 o
  -6   6   6      561.22      531.12     21.74 o
  -5   6   6      387.46      430.84     30.13 o
  -4   6   6     1067.43     1193.05     25.33 o
  -3   6   6      700.66      774.60     14.74 o
  -2   6   6     3462.82     3791.55     32.73 o
  -1   6   6     5073.44     5813.41     46.16 o
   0   6   6     2429.78     2551.05     26.41 o
   1   6   6      554.00      653.97     19.21 o
   2   6   6     1541.12     1598.07     33.32 o
   3   6   6      565.70      643.01     17.94 o
   4   6   6      111.21       85.57      6.71 o
   5   6   6      438.65      472.70     21.51 o
   6   6   6      442.34      423.07     11.60 o
   7   6   6      481.20      462.65     14.25 o
   8   6   6     1100.14     1110.35     26.24 o
   9   6   6      115.77      120.84     12.37 o
  10   6   6        0.57       21.26     11.97 o
 -10   7   6      214.01      201.75     11.33 o
  -9   7   6       51.74       48.65      8.22 o
  -8   7   6       12.73        9.50      7.41 o
  -7   7   6      497.90      499.55     15.20 o
  -6   7   6     1531.76     1425.84     28.91 o
  -5   7   6     1713.43     1599.81     70.42 o
  -4   7   6       46.76       57.65      7.23 o
  -3   7   6      272.98      304.33      9.72 o
  -2   7   6     1694.76     2076.44     19.80 o
  -1   7   6    25081.25    26411.40    183.13 o
   0   7   6        4.70        4.19      4.48 o
   1   7   6    17606.16    18298.48    223.40 o
   2   7   6      142.73      161.28     11.95 o
   3   7   6     3212.17     2840.18     36.36 o
   4   7   6       22.63       24.63      5.50 o
   5   7   6       78.78       72.50      7.71 o
   6   7   6      299.17      313.50     11.11 o
   7   7   6        6.45       14.73      7.97 o
   8   7   6      227.73      233.84     14.80 o
   9   7   6      201.82      198.71     16.48 o
 -10   8   6       18.49      -16.25     19.37 o
  -9   8   6      547.26      507.91     13.43 o
  -8   8   6      378.16      438.58     13.54 o
  -7   8   6      942.47      942.99     21.05 o
  -6   8   6      281.71      318.84     14.53 o
  -5   8   6      515.82      576.86     25.58 o
  -4   8   6      268.62      287.65     11.69 o
  -3   8   6      108.24      127.84      7.52 o
  -2   8   6      675.97      857.37     12.65 o
  -1   8   6      820.17      858.26     14.34 o
   0   8   6      215.38      242.71      8.31 o
   1   8   6     4672.37     4986.79     61.01 o
   2   8   6     3558.61     3571.18     60.14 o
   3   8   6     3664.43     3776.51     48.52 o
   4   8   6     3097.49     2963.33     33.57 o
   5   8   6     2500.81     2391.69     31.09 o
   6   8   6      317.64      337.61     10.35 o
   7   8   6       11.45       10.84      8.00 o
   8   8   6       61.34       82.21     12.12 o
   9   8   6       10.78       18.31     10.85 o
  -9   9   6       78.74       68.73      8.38 o
  -8   9   6     1180.71     1219.52     21.36 o
  -7   9   6        6.16       11.88      8.41 o
  -6   9   6      114.85      124.07     10.74 o
  -5   9   6     3992.78     3806.18     67.39 o
  -4   9   6      616.34      590.52     16.24 o
  -3   9   6      789.82      716.87     16.79 o
  -2   9   6      549.08      568.62     15.67 o
  -1   9   6      357.53      424.65     10.98 o
   0   9   6      852.60      776.01     18.33 o
   1   9   6     2807.57     2919.21     34.51 o
   2   9   6     5470.98     5259.94    108.37 o
   3   9   6     1197.13     1186.85     21.70 o
   4   9   6      277.38      268.08      9.91 o
   5   9   6     2005.47     1776.84     26.34 o
   6   9   6      129.65      133.20      8.98 o
   7   9   6     1314.76     1295.32     23.14 o
   8   9   6      113.42      127.34     11.15 o
   9   9   6      567.45      527.74     18.12 o
  -9  10   6      121.07      141.38      9.73 o
  -8  10   6        1.38       -2.05      7.39 o
  -7  10   6     1576.63     1551.87     26.75 o
  -6  10   6      337.02      318.59     14.13 o
  -5  10   6      401.20      395.75     32.14 o
  -4  10   6      269.60      279.93     13.27 o
  -3  10   6     2055.13     2046.30     40.67 o
  -2  10   6       39.44       40.54      6.43 o
  -1  10   6      266.51      262.41      9.39 o
   0  10   6      498.76      505.77     11.98 o
   1  10   6     2736.29     2772.49     36.46 o
   2  10   6       22.31       21.08      8.03 o
   3  10   6        4.17       10.95      5.93 o
   4  10   6     2650.35     2624.73     32.40 o
   5  10   6     1395.21     1377.94     20.79 o
   6  10   6      842.04      838.75     18.80 o
   7  10   6       91.07      111.42      9.83 o
   8  10   6       48.65       54.29      9.98 o
   9  10   6        7.01       19.17      9.14 o
  -9  11   6       53.78       72.95      8.71 o
  -8  11   6       37.59       37.99      7.75 o
  -7  11   6     1031.48     1013.68     27.20 o
  -6  11   6     4301.03     3966.39     50.06 o
  -5  11   6      670.77      626.76     23.35 o
  -4  11   6      164.48      170.18     12.18 o
  -3  11   6     3426.66     3603.85     55.81 o
  -2  11   6      313.57      352.32     14.23 o
  -1  11   6      184.65      181.57      8.55 o
   0  11   6      171.64      225.19      8.94 o
   1  11   6    23987.25    25289.69    216.80 o
   2  11   6       51.60       81.21      7.76 o
   3  11   6     3224.18     2977.44     35.16 o
   4  11   6      105.54       92.70      8.01 o
   5  11   6     2354.34     2203.41     25.60 o
   6  11   6      162.22      141.12      9.25 o
   7  11   6      993.29     1005.04     19.60 o
   8  11   6       29.74       37.54      9.75 o
   9  11   6       61.48       90.42     10.63 o
  -9  12   6      138.30      141.11      9.69 o
  -8  12   6        3.46        2.30      7.84 o
  -7  12   6       89.23       78.75     10.39 o
  -6  12   6     2842.04     2638.28     38.48 o
  -5  12   6      999.41      893.52     19.23 o
  -4  12   6      529.38      527.44     18.69 o
  -3  12   6     6981.64     6832.99    128.80 o
  -2  12   6      276.19      296.68     13.97 o
  -1  12   6     1609.01     1761.08     24.25 o
   0  12   6     6161.00     6689.58     64.75 o
   1  12   6      621.47      571.21     11.06 o
   2  12   6      900.00      893.56     16.01 o
   3  12   6     1741.29     1893.79     24.88 o
   4  12   6      222.32      236.54      9.90 o
   5  12   6     2037.69     2074.21     25.27 o
   6  12   6       11.77        1.21      7.34 o
   7  12   6      211.58      233.23     11.56 o
   8  12   6        0.08        3.40     11.43 o
   9  12   6       56.12       50.48      9.25 o
  -9  13   6      253.17      274.98     16.25 o
  -8  13   6        2.84        0.26      8.05 o
  -7  13   6       21.59       13.12      8.46 o
  -6  13   6     1438.54     1487.43     28.12 o
  -5  13   6     1909.64     1826.53     26.33 o
  -4  13   6     1332.38     1176.16     25.32 o
  -3  13   6     1805.05     1881.46     35.66 o
  -2  13   6      167.41      152.77     11.53 o
  -1  13   6     2376.82     2404.86     34.50 o
   0  13   6       35.68       44.15      6.05 o
   1  13   6      464.58      552.91     11.48 o
   2  13   6      411.15      493.19     12.98 o
   3  13   6     1872.95     1867.73     24.37 o
   4  13   6      531.16      503.11     13.22 o
   5  13   6     1017.80      950.67     15.96 o
   6  13   6      708.75      684.16     16.15 o
   7  13   6        3.40        9.42      8.27 o
   8  13   6       83.38       83.79     10.57 o
   9  13   6       28.24       19.53      9.61 o
  -9  14   6       39.22       50.98      8.63 o
  -8  14   6       45.51       54.44      9.11 o
  -7  14   6       38.01       24.92      8.33 o
  -6  14   6      302.01      284.88     13.36 o
  -5  14   6      140.14      136.63      9.75 o
  -4  14   6     2511.31     2297.83     39.96 o
  -3  14   6     1590.95     1524.08     32.96 o
  -2  14   6      384.37      378.18     19.04 o
  -1  14   6     2761.76     2846.47     48.41 o
   0  14   6     1149.64     1127.69     19.60 o
   1  14   6      695.20      623.75     12.03 o
   2  14   6      115.56      111.71      8.56 o
   3  14   6     1602.62     1667.23     21.92 o
   4  14   6      400.96      351.97     10.91 o
   5  14   6      677.11      685.77     13.68 o
   6  14   6      425.59      400.81     13.19 o
   7  14   6       18.26       29.88      8.60 o
   8  14   6       28.68       32.83     10.08 o
   9  14   6       22.25        7.48      9.08 o
  -8  15   6      592.85      522.71     22.34 o
  -7  15   6        7.20       -4.73      7.17 o
  -6  15   6      435.90      435.92     15.56 o
  -5  15   6      500.50      510.98     14.37 o
  -4  15   6     4896.77     4586.09     44.25 o
  -3  15   6      862.74      937.03     21.66 o
  -2  15   6      834.80      815.08     25.67 o
  -1  15   6     5217.53     5167.98    102.26 o
   0  15   6     2242.68     2296.97     30.40 o
   1  15   6     3212.37     3148.59     32.43 o
   2  15   6     3392.73     3376.11     37.12 o
   3  15   6      499.47      468.48     13.48 o
   4  15   6      188.67      190.73      8.63 o
   5  15   6       12.17       -0.39      6.72 o
   6  15   6       76.43       66.89      9.05 o
   7  15   6        4.03       13.38      8.53 o
   8  15   6        0.15        9.57      9.79 o
  -8  16   6       76.51       86.45     10.88 o
  -7  16   6        0.68        6.20      8.43 o
  -6  16   6      144.23      147.02     10.97 o
  -5  16   6       16.44       12.87      8.46 o
  -4  16   6     1612.86     1560.05     20.30 o
  -3  16   6       27.08       49.15     11.33 o
  -2  16   6      994.26      953.21     26.14 o
  -1  16   6       31.02       16.93      9.25 o
   0  16   6       70.96       75.79     10.42 o
   1  16   6     1639.04     1777.07     30.44 o
   2  16   6      780.23      777.94     15.11 o
   3  16   6       30.91       31.51      7.60 o
   4  16   6     1323.26     1378.93     19.23 o
   5  16   6       37.61       34.91      7.32 o
   6  16   6      975.17     1014.10     23.87 o
   7  16   6        8.50       12.60      8.48 o
   8  16   6      420.53      428.63     15.84 o
  -8  17   6      287.04      280.31     13.30 o
  -7  17   6        1.31        1.67      8.28 o
  -6  17   6      291.77      293.43     13.08 o
  -5  17   6      248.91      267.64     13.53 o
  -4  17   6      284.60      309.96     12.86 o
  -3  17   6     1262.17     1195.22     20.44 o
  -2  17   6     1405.00     1322.61     28.86 o
  -1  17   6      171.94      214.00     16.49 o
   0  17   6      320.11      305.69     15.53 o
   1  17   6      789.54      841.53     16.24 o
   2  17   6        2.87       -5.26      7.34 o
   3  17   6      134.04      130.79      8.23 o
   4  17   6       58.69       71.44      7.47 o
   5  17   6        8.24       23.12      7.61 o
   6  17   6       13.34        4.37      7.98 o
   7  17   6        1.67        2.45      8.24 o
   8  17   6      145.42      163.75     11.97 o
  -8  18   6      359.39      334.88     14.35 o
  -7  18   6      638.63      656.47     21.23 o
  -6  18   6       14.27       13.19      8.69 o
  -5  18   6      833.79      804.74     19.07 o
  -4  18   6      659.21      602.63     15.32 o
  -3  18   6     1088.06     1078.99     18.18 o
  -2  18   6     2583.40     2436.69     31.68 o
  -1  18   6      836.35      816.05     28.07 o
   0  18   6     2346.65     2302.79     44.91 o
   1  18   6     1668.50     1685.50     29.62 o
   2  18   6     1236.37     1159.42     17.89 o
   3  18   6      731.53      800.18     14.38 o
   4  18   6     1634.81     1599.91     20.83 o
   5  18   6       57.91       66.27      8.20 o
   6  18   6      469.11      479.75     13.89 o
   7  18   6       10.95        8.90      9.21 o
   8  18   6      337.55      415.05     16.70 o
  -7  19   6       38.84       35.84      8.71 o
  -6  19   6     4479.34     4522.91     52.25 o
  -5  19   6      254.96      272.39     13.01 o
  -4  19   6      479.90      527.65     13.90 o
  -3  19   6       10.18       14.92     11.66 o
  -2  19   6     5178.47     5146.18     53.97 o
  -1  19   6      388.97      418.17     13.98 o
   0  19   6      564.51      607.44     13.05 o
   1  19   6        0.57       -4.64      6.83 o
   2  19   6       34.88       31.56      7.63 o
   3  19   6       82.43       95.35      8.83 o
   4  19   6      221.15      252.17     10.12 o
   5  19   6       30.35       23.46      7.75 o
   6  19   6        4.80       -5.04      7.66 o
   7  19   6        3.34       -3.83      9.31 o
  -7  20   6       42.50       39.10      9.51 o
  -6  20   6      199.77      204.11     11.69 o
  -5  20   6      185.16      226.98     13.28 o
  -4  20   6        5.10       -2.15      7.38 o
  -3  20   6      644.76      625.34     15.75 o
  -2  20   6     6934.44     6757.75     66.17 o
  -1  20   6      760.47      754.93     16.98 o
   0  20   6       30.29       44.15      7.66 o
   1  20   6      697.30      708.27     13.90 o
   2  20   6     1275.32     1277.01     20.08 o
   3  20   6      603.17      579.11     15.40 o
   4  20   6      845.48      869.83     17.18 o
   5  20   6      285.52      263.53     10.66 o
   6  20   6      241.89      277.63     10.66 o
   7  20   6       33.07       56.33      9.55 o
  -7  21   6      239.59      227.18     12.30 o
  -6  21   6      127.85      149.72     11.12 o
  -5  21   6        9.82       17.54      8.90 o
  -4  21   6      325.14      359.14     13.01 o
  -3  21   6      103.99      113.99     10.10 o
  -2  21   6        9.77       15.06      8.01 o
  -1  21   6       49.08       46.52      9.90 o
   0  21   6     2562.36     2533.49     29.43 o
   1  21   6     1092.69     1179.64     19.09 o
   2  21   6       15.33       12.71      8.38 o
   3  21   6       99.37      127.43     10.57 o
   4  21   6      339.60      386.15     13.52 o
   5  21   6      118.90      104.63      8.78 o
   6  21   6       52.14       50.02      8.10 o
   7  21   6       73.97       49.36      8.69 o
  -7  22   6       29.53       31.52     11.89 o
  -6  22   6      174.15      201.11     12.53 o
  -5  22   6       74.84       92.86     11.00 o
  -4  22   6      252.73      252.03     11.49 o
  -3  22   6        0.57       -2.79      7.44 o
  -2  22   6      399.98      392.84     12.84 o
  -1  22   6      102.14      117.89     11.55 o
   0  22   6      590.55      615.16     14.94 o
   1  22   6      982.55     1001.83     19.09 o
   2  22   6      110.09      114.30     10.74 o
   3  22   6     1647.82     1646.59     25.44 o
   4  22   6     1298.24     1330.10     22.74 o
   5  22   6      171.61      145.86      9.02 o
   6  22   6      162.55      148.28      9.65 o
   7  22   6        0.27       -3.78     16.06 o
  -6  23   6       11.46       13.19     10.52 o
  -5  23   6       44.73       43.34      9.08 o
  -4  23   6      284.35      280.38     13.15 o
  -3  23   6       17.53       17.68      7.36 o
  -2  23   6       36.22       29.00      8.54 o
  -1  23   6      468.73      444.13     14.75 o
   0  23   6       60.76       72.71      9.03 o
   1  23   6     1526.70     1577.70     26.73 o
   2  23   6      331.05      330.93     13.49 o
   3  23   6      703.52      719.97     19.05 o
   4  23   6        0.37       -5.79      7.98 o
   5  23   6      630.26      681.40     17.67 o
   6  23   6        2.98        0.09     11.62 o
  -6  24   6      115.24      116.89     12.35 o
  -5  24   6      128.02      125.49      9.93 o
  -4  24   6       49.69       55.19     10.93 o
  -3  24   6       74.13       77.56      8.52 o
  -2  24   6      573.34      607.27     16.01 o
  -1  24   6       26.82       16.64      8.44 o
   0  24   6      707.06      751.78     17.84 o
   1  24   6      197.15      185.71     11.52 o
   2  24   6      372.44      369.34     14.29 o
   3  24   6        9.01        4.43      7.91 o
   4  24   6       59.64       82.54      9.70 o
   5  24   6        0.01        2.26      8.45 o
   6  24   6       33.48       41.42     10.88 o
  -6  25   6      102.21       87.33     13.31 o
  -5  25   6       92.39      114.49     10.34 o
  -4  25   6       59.66       55.34     10.23 o
  -3  25   6       46.82       55.44      8.77 o
  -2  25   6        0.07       -6.57      7.91 o
  -1  25   6      255.84      256.19     10.60 o
   0  25   6      359.03      355.36     12.51 o
   1  25   6      278.00      276.01     14.56 o
   2  25   6        5.80       -4.32      8.60 o
   3  25   6        3.96        6.84      7.60 o
   4  25   6       23.57       18.01      8.01 o
   5  25   6      211.58      193.13     13.17 o
  -5  26   6        0.35       -2.03      8.42 o
  -4  26   6      150.52      152.66     10.37 o
  -3  26   6        0.87       -2.90      8.10 o
  -2  26   6      819.42      819.71     15.44 o
  -1  26   6       25.05       20.54      8.24 o
   0  26   6      369.26      356.30     13.19 o
   1  26   6      182.02      169.63     11.40 o
   2  26   6      338.30      302.32     12.63 o
   3  26   6      248.46      230.58     10.84 o
   4  26   6      120.68      113.81     10.01 o
   5  26   6      138.86      114.03     10.44 o
  -5  27   6      236.59      234.13     26.93 o
  -4  27   6        6.13        5.29      8.28 o
  -3  27   6        6.80       -0.27      7.79 o
  -2  27   6      163.00      165.72      9.26 o
  -1  27   6       33.34       30.75      7.53 o
   0  27   6      831.73      876.80     25.70 o
   1  27   6      151.09      145.50     10.17 o
   2  27   6        1.81        8.55      7.65 o
   3  27   6       27.20       23.20      7.53 o
   4  27   6       19.27        5.67      7.54 o
  -4  28   6        2.15        1.64      8.70 o
  -3  28   6        8.10        0.17      6.73 o
  -2  28   6        6.67        1.93      7.91 o
  -1  28   6       22.45       27.34      8.57 o
   0  28   6      503.76      470.78     23.28 o
   1  28   6      123.90      125.36     10.58 o
   2  28   6       14.61       40.68      9.84 o
   3  28   6        6.70        1.41      9.21 o
   4  28   6      421.47      364.71     29.29 o
  -3  29   6       14.70        6.62      8.40 o
  -2  29   6      207.17      201.74     12.36 o
  -1  29   6       17.62       12.21      7.72 o
   0  29   6      209.68      203.46     19.03 o
   1  29   6      237.29      212.86     12.60 o
   2  29   6      178.78      178.13     16.21 o
   3  29   6       12.73       12.36     14.64 o
  -2  30   6       30.55       16.81      7.68 o
  -1  30   6        3.01       -0.18      7.10 o
   0  30   6       17.76       14.62      7.48 o
   1  30   6       43.72       30.50      9.58 o
   2  30   6      119.63       84.07     16.47 o
 -10   1   7        2.35       -7.07      7.32 o
  -9   1   7      137.20      162.32     12.20 o
  -8   1   7        3.52       13.84      7.47 o
  -7   1   7      673.55      680.85     18.64 o
  -6   1   7       27.23       20.04     15.51 o
  -5   1   7      402.70      431.91     27.90 o
  -4   1   7     1795.35     1855.76     24.66 o
  -3   1   7      370.79      528.37      9.34 o
  -2   1   7     4142.34     4331.58     34.59 o
  -1   1   7     2836.31     2890.30     22.27 o
   0   1   7     2495.64     2445.64     23.04 o
   1   1   7      452.85      529.56     11.19 o
   2   1   7    10798.47    11328.73    148.91 o
   3   1   7     3469.65     3854.36     66.44 o
   4   1   7      112.84       82.03      8.29 o
   5   1   7      444.62      437.56     24.96 o
   6   1   7      184.11      197.98     11.15 o
   7   1   7      282.18      275.27     13.55 o
   8   1   7        4.06       14.37     11.60 o
   9   1   7      368.84      361.56     16.23 o
  10   1   7      112.98       96.32     10.50 o
 -10   2   7      719.05      723.97     17.42 o
  -9   2   7      494.66      515.29     20.08 o
  -8   2   7      213.06      225.00     11.28 o
  -7   2   7     5271.69     5026.93     55.57 o
  -6   2   7        7.25      -10.49     14.24 o
  -5   2   7        4.36       -5.24     10.29 o
  -4   2   7     1745.90     1749.48     23.72 o
  -3   2   7       34.56       44.51      4.77 o
  -2   2   7     2795.04     2821.65     23.55 o
  -1   2   7        4.61       11.53      3.19 o
   0   2   7     5873.88     6067.39     50.48 o
   1   2   7      826.46      861.92     14.74 o
   2   2   7     1379.81     1441.69     25.67 o
   3   2   7        1.78      -12.22      8.15 o
   4   2   7      352.92      311.32     23.87 o
   5   2   7     1335.85     1295.96     25.03 o
   6   2   7       60.97       69.90      7.25 o
   7   2   7       40.81       45.59     11.96 o
   8   2   7     1522.11     1645.26     41.69 o
   9   2   7       22.82       18.69     10.87 o
  10   2   7       92.84       86.20     13.98 o
 -10   3   7        0.23       -9.85      8.84 o
  -9   3   7        8.89        0.58      8.19 o
  -8   3   7      179.44      191.02     14.05 o
  -7   3   7     1250.37     1226.76     23.75 o
  -6   3   7      930.93      907.15     30.29 o
  -5   3   7      888.00      881.39     29.52 o
  -4   3   7      113.93      144.28      8.81 o
  -3   3   7    10400.60    11183.32     90.09 o
  -2   3   7     1207.44     1190.72     12.77 o
  -1   3   7      223.85      206.00      5.33 o
   0   3   7      994.75     1079.33     14.08 o
   1   3   7     2557.89     2738.90     41.53 o
   2   3   7     1599.72     1598.80     25.14 o
   3   3   7     2610.33     2787.98     64.98 o
   4   3   7     1551.57     1576.76     29.01 o
   5   3   7     1287.68     1345.27     22.70 o
   6   3   7      180.09      163.00     10.36 o
   7   3   7      540.34      517.36     18.57 o
   8   3   7        8.17        2.64     10.47 o
   9   3   7       55.05       48.78     11.27 o
 -10   4   7      403.78      438.10     26.18 o
  -9   4   7      218.85      262.91     12.83 o
  -8   4   7        2.42        9.53      7.50 o
  -7   4   7     3365.81     3361.91     41.96 o
  -6   4   7     1108.75     1062.16     29.30 o
  -5   4   7       57.33       61.47     13.49 o
  -4   4   7       86.67      106.57      7.93 o
  -3   4   7      335.37      261.64      8.01 o
  -2   4   7     1479.98     1421.40     15.24 o
  -1   4   7       36.68       27.42      4.06 o
   0   4   7     7444.38     7996.81     70.49 o
   1   4   7     2891.85     3104.54     46.17 o
   2   4   7       17.96       10.96      6.03 o
   3   4   7     3434.43     3396.60     91.66 o
   4   4   7      188.94      176.83      7.76 o
   5   4   7        1.94       -0.30      6.20 o
   6   4   7      304.13      312.06     12.08 o
   7   4   7      796.96      812.71     22.12 o
   8   4   7      176.17      181.23     13.50 o
   9   4   7       26.28       28.26     10.95 o
 -10   5   7        5.88      -12.68      8.45 o
  -9   5   7       30.63       45.43      8.90 o
  -8   5   7      805.50      860.65     17.29 o
  -7   5   7       58.31       57.21     10.26 o
  -6   5   7     1018.13     1039.08     23.02 o
  -5   5   7      159.65      127.86     14.03 o
  -4   5   7      240.55      252.28     10.73 o
  -3   5   7     1944.37     1947.65     25.75 o
  -2   5   7       43.86       36.76      4.38 o
  -1   5   7      632.66      774.09     11.16 o
   0   5   7      341.99      341.57      6.64 o
   1   5   7        2.35       21.15      6.75 o
   2   5   7     1393.94     1338.68     25.52 o
   3   5   7     1761.29     1644.20     32.32 o
   4   5   7      969.42     1050.08     16.43 o
   5   5   7     1257.53     1248.89     22.94 o
   6   5   7      937.10      860.54     18.76 o
   7   5   7      322.83      324.49     13.67 o
   8   5   7      641.18      684.24     21.21 o
   9   5   7       19.33       34.64     10.41 o
 -10   6   7       17.42       30.23     20.79 o
  -9   6   7      591.49      583.13     15.78 o
  -8   6   7     2712.44     2669.52     31.55 o
  -7   6   7      248.55      254.91     12.78 o
  -6   6   7       26.60       14.68      9.13 o
  -5   6   7      695.70      716.06     25.43 o
  -4   6   7        3.31        4.44      6.17 o
  -3   6   7      167.81      122.86      7.30 o
  -2   6   7     1840.89     1806.87     19.10 o
  -1   6   7     8314.33     8547.66     69.12 o
   0   6   7     4333.01     4350.41     39.18 o
   1   6   7      274.66      259.36     12.29 o
   2   6   7      602.73      521.59     16.12 o
   3   6   7       16.51       42.52      6.30 o
   4   6   7     5224.22     5387.92     56.72 o
   5   6   7       79.76       75.53      8.49 o
   6   6   7     1555.38     1544.85     22.17 o
   7   6   7      153.47      153.57     14.68 o
   8   6   7        1.37        9.66     10.42 o
   9   6   7      220.66      211.69     13.47 o
 -10   7   7       67.73       45.35     19.84 o
  -9   7   7      146.66      187.56     10.84 o
  -8   7   7      197.97      174.91      9.58 o
  -7   7   7      612.71      614.99     17.81 o
  -6   7   7     1111.05      932.72     23.17 o
  -5   7   7      160.47      153.51     17.46 o
  -4   7   7     3719.14     3902.81     46.10 o
  -3   7   7      512.31      581.83     14.40 o
  -2   7   7      169.47      134.95      6.11 o
  -1   7   7    24123.82    24904.30    192.56 o
   0   7   7      271.91      265.72     11.42 o
   1   7   7      110.12      182.88     10.93 o
   2   7   7      197.73      230.13     12.97 o
   3   7   7      535.77      561.64     19.16 o
   4   7   7      609.68      660.65     14.45 o
   5   7   7       17.68       20.85      6.77 o
   6   7   7      641.00      581.03     14.18 o
   7   7   7        1.41       10.75      9.25 o
   8   7   7     2294.39     2351.44     37.75 o
   9   7   7      158.61      168.53     12.69 o
  -9   8   7      306.79      340.75     14.20 o
  -8   8   7        0.96      -10.13      6.75 o
  -7   8   7      228.81      209.79     12.82 o
  -6   8   7     2121.94     2035.50     31.06 o
  -5   8   7     2128.65     2043.43     39.74 o
  -4   8   7     3850.80     3944.98     47.10 o
  -3   8   7      645.60      649.43     13.58 o
  -2   8   7     3107.41     3193.64     31.65 o
  -1   8   7     2835.70     2567.03     27.73 o
   0   8   7        3.72        7.01      4.73 o
   1   8   7     1930.10     1811.79     33.43 o
   2   8   7     5545.91     5145.02    106.90 o
   3   8   7      206.11      209.51      9.07 o
   4   8   7     3638.97     3486.39     41.38 o
   5   8   7     1199.37     1100.55     26.28 o
   6   8   7     1034.55     1089.88     18.28 o
   7   8   7      512.81      519.07     16.91 o
   8   8   7        6.64        2.14     10.61 o
   9   8   7       37.78       20.21      9.72 o
  -9   9   7      279.59      274.71     12.86 o
  -8   9   7      593.24      592.01     15.38 o
  -7   9   7       21.38       10.62      8.96 o
  -6   9   7      718.23      680.52     19.40 o
  -5   9   7      696.93      663.59     34.24 o
  -4   9   7      366.12      380.37     14.82 o
  -3   9   7      502.90      479.44     12.60 o
  -2   9   7      221.80      259.52      9.13 o
  -1   9   7     1206.79     1063.80     15.99 o
   0   9   7     1122.26     1193.64     17.20 o
   1   9   7     7180.51     7446.35     99.52 o
   2   9   7      412.86      462.37     20.27 o
   3   9   7      444.02      398.23     11.07 o
   4   9   7     1011.45      897.81     15.63 o
   5   9   7       34.92       39.68      7.39 o
   6   9   7      475.40      436.75     13.33 o
   7   9   7     1170.66     1209.61     21.53 o
   8   9   7      229.09      239.51     14.49 o
   9   9   7      790.20      798.90     23.46 o
  -9  10   7      410.02      436.22     17.10 o
  -8  10   7       46.53       61.89      8.09 o
  -7  10   7        2.84       13.84      8.94 o
  -6  10   7       17.96       17.27      9.30 o
  -5  10   7       16.07       -3.19     10.39 o
  -4  10   7      953.12      959.64     28.84 o
  -3  10   7      521.16      492.06     15.56 o
  -2  10   7       62.99       46.56      6.57 o
  -1  10   7     1314.65     1576.77     21.58 o
   0  10   7       39.09       30.01      6.87 o
   1  10   7        8.77       34.34      6.63 o
   2  10   7      876.79      840.76     20.40 o
   3  10   7     1051.63     1046.70     17.95 o
   4  10   7     2267.58     2037.80     25.97 o
   5  10   7      847.05      779.96     15.58 o
   6  10   7       51.31       44.48      7.52 o
   7  10   7      293.58      289.79     11.57 o
   8  10   7      137.11      163.76     13.19 o
   9  10   7       53.11       60.47      9.57 o
  -9  11   7        2.98       17.13      9.11 o
  -8  11   7      135.87      113.34      8.46 o
  -7  11   7      202.25      253.00     14.13 o
  -6  11   7      838.79      792.45     21.15 o
  -5  11   7        1.40        6.01      7.38 o
  -4  11   7     2351.43     2216.59     33.28 o
  -3  11   7      399.16      352.48     14.26 o
  -2  11   7      982.90      997.01     20.67 o
  -1  11   7      644.84      930.17     16.36 o
   0  11   7       31.91       32.73      5.59 o
   1  11   7     1430.91     1436.05     19.89 o
   2  11   7      122.87      105.68      7.45 o
   3  11   7      111.01      115.23      7.65 o
   4  11   7      514.63      505.74     12.51 o
   5  11   7      370.78      384.93     11.65 o
   6  11   7      236.01      262.23     10.59 o
   7  11   7     1516.24     1622.60     26.36 o
   8  11   7      318.46      275.10     15.18 o
   9  11   7      292.98      308.33     14.60 o
  -9  12   7        0.12       -9.68      9.21 o
  -8  12   7       22.27       10.66      6.82 o
  -7  12   7      542.79      550.15     17.25 o
  -6  12   7      465.01      480.88     17.27 o
  -5  12   7      148.51      140.09      9.72 o
  -4  12   7        4.59        1.15      7.64 o
  -3  12   7      890.77      898.52     21.11 o
  -2  12   7      392.65      408.46     14.67 o
  -1  12   7     6480.99     6943.65     73.27 o
   0  12   7      145.75      147.65      7.16 o
   1  12   7     9766.18    10055.94    106.09 o
   2  12   7     5409.13     5296.72     52.54 o
   3  12   7        0.84        3.79      6.12 o
   4  12   7        3.29        8.91      6.52 o
   5  12   7      789.67      802.64     15.94 o
   6  12   7       85.35       94.44      8.50 o
   7  12   7       48.32       36.20      8.60 o
   8  12   7      138.75      187.02     11.91 o
   9  12   7       65.99       54.43      9.72 o
  -9  13   7      165.04      172.15     18.71 o
  -8  13   7       87.58       93.27      9.62 o
  -7  13   7       13.10       11.18      8.27 o
  -6  13   7        1.97        2.34      8.74 o
  -5  13   7      768.05      731.07     16.32 o
  -4  13   7     3530.10     3438.97     44.48 o
  -3  13   7      220.99      137.21     11.75 o
  -2  13   7      459.84      341.84     31.16 o
  -1  13   7       32.22       56.67      7.46 o
   0  13   7      306.22      291.66      9.15 o
   1  13   7      854.71      896.07     13.01 o
   2  13   7      616.82      610.90     16.12 o
   3  13   7     1448.56     1537.24     20.70 o
   4  13   7     1048.65     1015.79     16.97 o
   5  13   7     1543.33     1461.01     20.00 o
   6  13   7       54.77       54.13      8.20 o
   7  13   7       99.18       86.63      9.22 o
   8  13   7      200.02      144.42     18.76 o
   9  13   7      163.04      153.18     13.09 o
  -9  14   7       91.52      102.99     20.79 o
  -8  14   7        5.08       19.68      9.20 o
  -7  14   7       53.79       40.68      9.16 o
  -6  14   7      300.90      314.32     13.90 o
  -5  14   7      114.81      112.88      9.70 o
  -4  14   7      249.31      216.40      9.90 o
  -3  14   7      524.49      551.63     18.53 o
  -2  14   7       33.43       20.23     10.13 o
  -1  14   7     3901.04     3791.78     46.73 o
   0  14   7     3148.23     3121.03     41.83 o
   1  14   7     1402.78     1582.96     19.28 o
   2  14   7       34.54       35.56      6.92 o
   3  14   7     1822.54     1817.16     23.23 o
   4  14   7        0.92       -8.97      5.98 o
   5  14   7     1556.45     1531.24     26.89 o
   6  14   7        3.07      -11.01      7.46 o
   7  14   7      164.89      142.06     10.17 o
   8  14   7      270.10      316.55     18.52 o
  -8  15   7       15.44       -7.85      8.12 o
  -7  15   7       25.53       32.37      8.59 o
  -6  15   7      344.02      400.50     14.94 o
  -5  15   7       16.52        0.42      7.74 o
  -4  15   7     1090.71     1059.37     20.34 o
  -3  15   7     1610.91     1441.30     46.83 o
  -2  15   7       48.80       68.21     12.30 o
  -1  15   7       87.20      103.17     10.20 o
   0  15   7     1292.83     1207.44     19.99 o
   1  15   7      121.84       96.75      7.08 o
   2  15   7     2849.88     2823.70     29.47 o
   3  15   7     1062.82     1170.19     21.17 o
   4  15   7      162.28      193.78      8.85 o
   5  15   7      715.20      662.17     17.01 o
   6  15   7      702.08      663.13     15.48 o
   7  15   7       11.81       21.55      8.09 o
   8  15   7       69.80       75.03     11.49 o
  -8  16   7       54.61       72.27      9.37 o
  -7  16   7      817.81      896.03     18.23 o
  -6  16   7      390.43      374.66     13.83 o
  -5  16   7       56.59       51.48      8.10 o
  -4  16   7        2.05        7.59      6.48 o
  -3  16   7     5511.08     5344.94     60.90 o
  -2  16   7      694.73      658.72     28.52 o
  -1  16   7      103.78       88.68     12.90 o
   0  16   7     1092.54     1051.42     20.98 o
   1  16   7      180.94      192.79      7.81 o
   2  16   7      112.10       94.49      8.85 o
   3  16   7     4819.05     4694.83     41.92 o
   4  16   7       24.41       17.33      6.71 o
   5  16   7       59.70       52.74      7.39 o
   6  16   7       78.24       92.01      9.07 o
   7  16   7       28.16       37.45     11.15 o
   8  16   7       39.37       27.54      9.97 o
  -8  17   7        0.13        3.73      9.83 o
  -7  17   7      350.55      403.34     17.96 o
  -6  17   7        0.14       -4.49      7.70 o
  -5  17   7        6.55        5.37      8.79 o
  -4  17   7     1298.87     1380.10     18.57 o
  -3  17   7      244.94      223.26     10.52 o
  -2  17   7     1058.82      965.34     24.20 o
  -1  17   7      159.70      132.41     16.64 o
   0  17   7     1545.08     1386.23     22.95 o
   1  17   7     1005.08     1045.00     22.75 o
   2  17   7     1972.09     1979.89     22.04 o
   3  17   7      522.72      495.56     12.11 o
   4  17   7        9.23       -2.08      6.80 o
   5  17   7        0.76        1.34      6.72 o
   6  17   7      298.75      325.84     11.95 o
   7  17   7      380.07      327.89     21.60 o
   8  17   7       16.29        4.36      9.53 o
  -8  18   7      144.88      112.47     12.70 o
  -7  18   7      590.24      616.64     29.32 o
  -6  18   7      180.89      178.67     16.04 o
  -5  18   7      265.97      301.99     12.47 o
  -4  18   7       53.71       68.54      8.31 o
  -3  18   7      952.41      983.11     18.73 o
  -2  18   7        3.30        9.22      7.06 o
  -1  18   7      210.73      208.86     10.56 o
   0  18   7       11.58       12.78      7.21 o
   1  18   7        0.72       -6.38      7.10 o
   2  18   7      822.35      831.69     14.18 o
   3  18   7      703.71      722.73     13.78 o
   4  18   7       39.03       37.72      7.46 o
   5  18   7       94.22       65.03      8.90 o
   6  18   7      165.83      190.17     10.25 o
   7  18   7        5.04        8.88     10.23 o
   8  18   7      183.93      174.28     16.53 o
  -8  19   7       36.59       17.95     18.90 o
  -7  19   7       54.07       73.74      9.42 o
  -6  19   7      234.62      195.21     12.37 o
  -5  19   7      157.29      164.02     11.70 o
  -4  19   7       95.65      117.71      9.31 o
  -3  19   7      784.96      815.40     17.88 o
  -2  19   7      112.73      113.89      8.66 o
  -1  19   7       26.28       41.70      8.16 o
   0  19   7        0.96        6.95      6.81 o
   1  19   7       29.49       35.87      6.92 o
   2  19   7       20.52       33.59      7.49 o
   3  19   7      242.27      265.86     12.60 o
   4  19   7      239.10      221.42      9.92 o
   5  19   7      405.45      387.08     13.50 o
   6  19   7       35.29       23.20      7.34 o
   7  19   7       75.93       68.23     10.65 o
  -7  20   7        0.51       -3.54      9.66 o
  -6  20   7       12.77       11.48      7.58 o
  -5  20   7       40.05       37.12      9.09 o
  -4  20   7      102.47      141.50      9.67 o
  -3  20   7      690.39      674.04     16.98 o
  -2  20   7       26.63       25.25      8.82 o
  -1  20   7     1685.42     1589.51     22.30 o
   0  20   7      100.28      119.23      8.36 o
   1  20   7     8216.15     8103.33     57.00 o
   2  20   7       43.29       39.10      8.02 o
   3  20   7        0.20      -10.73      7.15 o
   4  20   7      605.97      607.24     15.34 o
   5  20   7      114.85      129.49     10.03 o
   6  20   7      142.70      166.14      9.10 o
   7  20   7      110.58      100.02     13.78 o
  -7  21   7       46.30       37.90     10.60 o
  -6  21   7       13.58       18.65      8.16 o
  -5  21   7      180.21      155.74     10.82 o
  -4  21   7      222.38      192.00      9.61 o
  -3  21   7      390.35      337.40     10.76 o
  -2  21   7        1.01       -5.48      8.64 o
  -1  21   7     2997.90     3024.64     36.90 o
   0  21   7       35.17       43.26      7.69 o
   1  21   7       31.06       49.80      7.79 o
   2  21   7      239.53      245.74     11.86 o
   3  21   7       45.30       33.55      8.02 o
   4  21   7       11.11       11.31      7.89 o
   5  21   7        7.86       13.36      8.51 o
   6  21   7        2.45      -11.46      9.93 o
   7  21   7      122.64      130.91     28.63 o
  -7  22   7        2.68       -4.27     10.42 o
  -6  22   7       19.69       28.47      9.15 o
  -5  22   7      416.88      428.13     14.71 o
  -4  22   7        2.31       -7.73      8.22 o
  -3  22   7       49.90       41.78      8.65 o
  -2  22   7       43.23       23.51      8.94 o
  -1  22   7     1265.23     1225.75     22.79 o
   0  22   7      323.76      377.33     12.07 o
   1  22   7     1307.54     1267.60     20.61 o
   2  22   7      397.44      428.75     13.52 o
   3  22   7       30.82       44.29      9.03 o
   4  22   7      190.63      208.47     10.88 o
   5  22   7      397.61      366.91     14.19 o
   6  22   7      724.94      732.88     22.02 o
  -6  23   7      655.52      656.59     21.63 o
  -5  23   7       40.41       36.12      9.14 o
  -4  23   7      492.05      514.72     16.73 o
  -3  23   7      469.11      443.30     13.38 o
  -2  23   7        2.66        0.54      7.93 o
  -1  23   7     2522.44     2665.49     34.60 o
   0  23   7      165.16      165.36     10.24 o
   1  23   7      231.66      214.08     11.82 o
   2  23   7       38.93       39.58      9.21 o
   3  23   7      217.35      245.42     13.59 o
   4  23   7       34.40       33.91      7.95 o
   5  23   7       55.75       48.74      9.59 o
   6  23   7       14.77       16.09      8.96 o
  -6  24   7      223.84      210.51     20.53 o
  -5  24   7       31.29       44.73     11.78 o
  -4  24   7       51.41       49.19      9.40 o
  -3  24   7       18.16        9.35      7.70 o
  -2  24   7      283.30      338.98     13.09 o
  -1  24   7      182.93      195.77     10.68 o
   0  24   7      104.91      111.30     10.66 o
   1  24   7        0.37        4.53      8.49 o
   2  24   7      327.37      349.48     13.11 o
   3  24   7      168.99      169.40     10.47 o
   4  24   7      223.92      248.47     12.88 o
   5  24   7        5.14       -7.41      8.97 o
  -5  25   7      490.33      513.22     14.96 o
  -4  25   7      684.41      720.04     17.32 o
  -3  25   7       75.15       72.31      8.67 o
  -2  25   7      639.89      678.94     15.89 o
  -1  25   7       38.59       33.96      7.89 o
   0  25   7        5.40        3.25      8.18 o
   1  25   7      389.14      389.74     13.86 o
   2  25   7       15.13       16.69      8.09 o
   3  25   7       69.60       69.81      8.45 o
   4  25   7      233.73      223.90     12.45 o
   5  25   7       85.31       74.06     22.61 o
  -5  26   7        1.87       -1.81      9.82 o
  -4  26   7       64.59       71.66      8.16 o
  -3  26   7      218.56      210.12     10.56 o
  -2  26   7       85.07       84.94      7.71 o
  -1  26   7       31.10       30.14      8.93 o
   0  26   7       49.58       53.76      8.95 o
   1  26   7      272.93      267.50     12.37 o
   2  26   7      393.54      389.15     13.36 o
   3  26   7       48.43       38.83      8.53 o
   4  26   7       95.06      102.83     10.02 o
   5  26   7       15.91        7.84     11.30 o
  -4  27   7       29.47       33.52      7.70 o
  -3  27   7      763.68      809.65     17.16 o
  -2  27   7      136.94      134.33     10.15 o
  -1  27   7      486.84      456.02     17.16 o
   0  27   7        9.55        3.38      8.82 o
   1  27   7      491.88      444.90     16.77 o
   2  27   7       20.02        9.03      8.01 o
   3  27   7       58.42       22.84      8.18 o
   4  27   7        9.49        6.46      7.09 o
  -4  28   7       88.70       66.32     12.35 o
  -3  28   7      371.15      331.82     18.60 o
  -2  28   7       30.65       25.42      7.73 o
  -1  28   7        0.02       -6.76      6.65 o
   0  28   7       22.77       18.00      9.62 o
   1  28   7      374.39      353.96     24.87 o
   2  28   7      217.87      193.55     12.23 o
   3  28   7      151.33      162.34     11.52 o
  -3  29   7        6.49        2.71      8.33 o
  -2  29   7       60.45       57.98      7.47 o
  -1  29   7        0.83      -13.70      9.13 o
   0  29   7       43.15       39.01      8.22 o
   1  29   7       15.71       25.46      9.30 o
   2  29   7      110.22       89.21     10.42 o
  -1  30   7      161.18      137.00     10.39 o
   0  30   7       30.31       21.20      8.07 o
   1  30   7      354.54      309.30     29.05 o
 -10   0   8       18.17       -8.03     17.01 o
  -9   0   8      125.63      144.15     20.05 o
  -8   0   8     1677.02     1656.73     40.43 o
  -7   0   8        4.89       16.09     11.56 o
  -6   0   8     1312.83     1189.01     25.86 o
  -5   0   8      329.88      310.50     24.73 o
  -4   0   8      162.04      220.70     17.18 o
  -3   0   8    10365.58    10399.03    118.87 o
  -2   0   8     6897.26     7189.27     76.37 o
  -1   0   8      111.68       99.22      5.83 o
   0   0   8     1187.26     1393.85     22.77 o
   1   0   8        0.01       -1.42      6.65 o
   2   0   8     1746.29     1673.63     32.34 o
   3   0   8     7380.63     7840.46    123.21 o
   4   0   8     1192.61     1494.73     75.59 o
   6   0   8     1189.04     1118.44     31.49 o
   7   0   8       72.31       64.79     16.50 o
   8   0   8      779.69      788.44     35.45 o
   9   0   8      443.85      451.61     29.37 o
 -10   1   8      666.46      614.33     34.49 o
  -9   1   8      794.39      750.34     18.56 o
  -8   1   8      441.73      452.71     15.62 o
  -7   1   8       23.13       14.46      8.01 o
  -6   1   8     1451.40     1337.25     20.03 o
  -5   1   8       98.56      101.49     12.75 o
  -4   1   8     1833.36     1887.51     25.08 o
  -3   1   8     1651.85     1891.05     20.17 o
  -2   1   8      653.23      698.68     10.20 o
  -1   1   8      622.41      764.37     10.16 o
   0   1   8      186.10      188.16      5.67 o
   1   1   8      179.78      205.36      7.29 o
   2   1   8     1424.10     1815.03     24.48 o
   3   1   8      130.77       91.66     13.10 o
   4   1   8       67.78       94.73     22.33 o
   5   1   8       24.39        9.21     12.90 o
   6   1   8     2399.24     2386.76     35.45 o
   7   1   8      750.47      779.04     23.77 o
   8   1   8       51.14       31.40     13.03 o
   9   1   8      136.60      136.92     15.11 o
 -10   2   8        9.26        3.88     14.45 o
  -9   2   8        3.91       -0.57      8.24 o
  -8   2   8      991.40      982.99     21.06 o
  -7   2   8      154.03      153.47     10.55 o
  -6   2   8     1164.15     1080.50     20.37 o
  -5   2   8      930.63      941.01     25.99 o
  -4   2   8      384.79      348.37     11.28 o
  -3   2   8      119.88      117.78      5.95 o
  -2   2   8       29.50        9.75      3.89 o
  -1   2   8     3502.97     3840.34     31.29 o
   0   2   8      385.01      256.11      7.42 o
   1   2   8     1648.86     1678.36     23.84 o
   2   2   8      715.25      608.73     12.21 o
   3   2   8      540.03      559.85     12.09 o
   4   2   8      449.36      362.54     11.85 o
   5   2   8        2.30       13.59      8.18 o
   6   2   8     1371.17     1455.05     22.77 o
   7   2   8      633.97      678.47     22.55 o
   8   2   8      869.97      885.52     28.20 o
   9   2   8        0.37      -14.19      9.46 o
 -10   3   8      125.54      152.48     18.67 o
  -9   3   8      578.33      592.42     15.87 o
  -8   3   8      686.56      682.52     16.84 o
  -7   3   8       21.96       28.87      8.75 o
  -6   3   8       34.49       26.65      7.74 o
  -5   3   8        5.40      -10.11     11.73 o
  -4   3   8     2175.33     2211.50     28.29 o
  -3   3   8      152.20      150.08      6.85 o
  -2   3   8        0.89        2.38      3.98 o
  -1   3   8      722.85      822.00     11.20 o
   0   3   8      694.24      736.79     13.15 o
   1   3   8     1227.40     1324.00     23.71 o
   2   3   8     2497.71     2609.94     41.24 o
   3   3   8       14.15       14.14      5.77 o
   4   3   8      442.31      483.44     13.17 o
   5   3   8       78.33       71.27      7.50 o
   6   3   8      695.69      720.35     15.96 o
   7   3   8      292.45      299.44     16.09 o
   8   3   8      595.81      602.82     20.79 o
   9   3   8      128.23      133.73     12.76 o
 -10   4   8       81.17      102.04     22.68 o
  -9   4   8      126.15      125.29     10.34 o
  -8   4   8        6.15       -3.03      7.11 o
  -7   4   8      201.67      204.09     11.27 o
  -6   4   8      815.24      835.90     18.23 o
  -5   4   8     1458.12     1422.43     36.55 o
  -4   4   8      356.11      378.70     12.71 o
  -3   4   8        0.58        4.13      4.49 o
  -2   4   8      428.89      347.60      8.21 o
  -1   4   8     1252.21     1289.24     14.99 o
   0   4   8     4329.73     4243.55     40.89 o
   1   4   8       18.92        9.11      7.03 o
   2   4   8     3657.35     4395.88     56.41 o
   3   4   8      257.97      300.65     11.48 o
   4   4   8      401.27      417.71     23.89 o
   5   4   8       60.90       43.84      8.82 o
   6   4   8       46.91       73.87      8.45 o
   7   4   8      336.46      375.64     16.53 o
   8   4   8      363.22      365.65     16.74 o
   9   4   8       87.48       81.35     14.82 o
 -10   5   8        3.63       -7.56     17.95 o
  -9   5   8      871.59      869.98     19.52 o
  -8   5   8       18.08       16.95      7.41 o
  -7   5   8       81.80       95.84      9.54 o
  -6   5   8      586.15      568.55     15.46 o
  -5   5   8     2309.18     2173.31     41.88 o
  -4   5   8     3152.62     3189.66     39.49 o
  -3   5   8       15.40        1.54      5.04 o
  -2   5   8     2369.69     2263.17     23.56 o
  -1   5   8     7051.06     7445.76     65.71 o
   0   5   8      258.38      318.02      9.07 o
   1   5   8     1645.73     1761.13     31.90 o
   2   5   8     2368.13     2666.51     42.65 o
   3   5   8       27.92       11.32      6.05 o
   4   5   8     1389.67     1366.90     24.78 o
   5   5   8       24.65       23.49      8.83 o
   6   5   8      870.38      846.68     19.72 o
   7   5   8      265.54      257.80     15.12 o
   8   5   8      148.49      163.88     12.91 o
   9   5   8        3.29        7.15      9.93 o
  -9   6   8        0.15       -1.82      7.93 o
  -8   6   8      282.91      285.40     13.31 o
  -7   6   8     1382.06     1317.23     23.53 o
  -6   6   8     2108.69     1962.87     28.02 o
  -5   6   8      241.07      208.95     14.27 o
  -4   6   8       41.84       38.22      7.27 o
  -3   6   8       89.01       50.34      6.25 o
  -2   6   8     4466.26     5044.84     42.63 o
  -1   6   8      852.19      844.70     13.44 o
   0   6   8     1994.21     2290.98     27.10 o
   1   6   8       42.08       46.96      8.46 o
   2   6   8     3403.30     3509.51     48.31 o
   3   6   8      441.54      431.08     11.86 o
   4   6   8        0.83        9.24      5.40 o
   5   6   8       80.57      101.65      9.12 o
   6   6   8     2508.23     2380.25     32.48 o
   7   6   8      361.57      343.55     15.50 o
   8   6   8      114.38      105.20     12.07 o
   9   6   8       40.13       42.98     10.68 o
  -9   7   8        4.77        0.60      8.43 o
  -8   7   8        4.56        3.42      7.60 o
  -7   7   8      429.26      408.85     14.81 o
  -6   7   8      181.25      181.53     10.87 o
  -5   7   8        1.58       -4.40      9.03 o
  -4   7   8     1704.04     1761.34     27.30 o
  -3   7   8      126.86      118.65      8.21 o
  -2   7   8       82.05       60.53      5.46 o
  -1   7   8     3795.49     4355.90     42.06 o
   0   7   8      202.39      152.25      7.64 o
   1   7   8     5215.81     5287.13     73.20 o
   2   7   8      926.11      822.97     17.09 o
   3   7   8     1848.31     1865.71     25.16 o
   4   7   8        5.60       -0.33      5.64 o
   5   7   8      516.79      535.00     15.13 o
   6   7   8      189.76      195.83     12.03 o
   7   7   8      156.09      147.56     13.36 o
   8   7   8      218.08      253.92     14.45 o
   9   7   8      233.40      242.10     12.97 o
  -9   8   8        5.47       -1.81      9.76 o
  -8   8   8       35.73       39.57      7.77 o
  -7   8   8        2.16       -3.18      8.46 o
  -6   8   8      233.30      224.21     13.76 o
  -5   8   8     2148.47     2050.25     36.68 o
  -4   8   8      120.61      109.59     10.70 o
  -3   8   8      640.14      668.47     16.45 o
  -2   8   8      791.49      793.83     12.40 o
  -1   8   8      180.61      199.78      7.63 o
   0   8   8    16490.38    18194.72    158.53 o
   1   8   8       69.44       57.22      6.55 o
   2   8   8      675.24      664.65     15.98 o
   3   8   8      150.25      151.78      7.24 o
   4   8   8      638.16      577.51     13.81 o
   5   8   8      606.70      627.87     14.50 o
   6   8   8      566.29      523.14     16.81 o
   7   8   8       13.59       12.24      9.20 o
   8   8   8       13.95       28.45     10.59 o
   9   8   8       71.91       92.49     10.17 o
  -9   9   8      684.06      776.16     20.34 o
  -8   9   8        5.67       -0.33      6.89 o
  -7   9   8        2.49       -6.28      8.45 o
  -6   9   8      135.22      133.36     12.08 o
  -5   9   8     5798.39     5282.68     71.45 o
  -4   9   8     2337.41     2408.90     43.45 o
  -3   9   8     1760.71     1748.12     24.62 o
  -2   9   8       30.39       92.53      7.08 o
  -1   9   8      393.25      490.41     11.43 o
   0   9   8      397.91      529.79     10.89 o
   1   9   8      884.83      989.34     17.92 o
   2   9   8        6.04        1.61      5.26 o
   3   9   8      306.27      318.21      9.90 o
   4   9   8      256.78      245.75     10.22 o
   5   9   8     2678.35     2506.31     28.20 o
   6   9   8      618.18      585.98     15.06 o
   7   9   8       42.74       51.57     11.61 o
   8   9   8       52.15       56.23     10.82 o
   9   9   8      182.33      180.51     14.83 o
  -9  10   8       70.54       59.14     10.60 o
  -8  10   8       29.19       21.88      8.06 o
  -7  10   8       13.47        2.75      8.08 o
  -6  10   8      274.23      258.42     13.76 o
  -5  10   8     3107.95     2884.74     36.62 o
  -4  10   8      584.99      538.02     17.03 o
  -3  10   8      205.67      275.00     11.81 o
  -2  10   8     8547.62     8444.57     93.95 o
  -1  10   8       60.55       69.90      6.14 o
   0  10   8    17000.93    17983.24    142.22 o
   1  10   8     2102.76     2157.84     29.31 o
   2  10   8     1837.72     1757.10     22.70 o
   3  10   8      656.49      671.04     14.69 o
   4  10   8     5379.01     5033.54     49.40 o
   5  10   8       16.73       25.02      6.76 o
   6  10   8        3.06       -9.62      7.44 o
   7  10   8      774.64      766.43     20.34 o
   8  10   8        5.42       28.34     12.25 o
   9  10   8       70.65       57.96     10.06 o
  -9  11   8      290.88      322.71     24.60 o
  -8  11   8       34.43       43.00      9.73 o
  -7  11   8        5.04       14.31      8.16 o
  -6  11   8      192.79      181.38     11.88 o
  -5  11   8      199.33      199.11     10.19 o
  -4  11   8       15.16       17.60     10.19 o
  -3  11   8      148.81      152.13     15.85 o
  -2  11   8      327.93      410.99     18.66 o
  -1  11   8     1134.40      996.44     15.98 o
   0  11   8     1407.15     1405.26     18.38 o
   1  11   8        0.32        5.44      5.21 o
   2  11   8      498.74      442.87     11.83 o
   3  11   8       33.94       57.56      6.84 o
   4  11   8     1892.93     1854.42     24.45 o
   5  11   8      255.74      244.34     10.12 o
   6  11   8      171.32      177.95     10.23 o
   7  11   8      397.45      414.07     15.20 o
   8  11   8      745.64      784.40     30.31 o
   9  11   8      272.85      205.25     15.07 o
  -9  12   8       63.91       40.76     14.65 o
  -8  12   8        3.54        0.38      6.71 o
  -7  12   8       43.48       43.67      8.73 o
  -6  12   8      431.88      438.72     18.15 o
  -5  12   8      268.00      276.15     10.39 o
  -4  12   8     5967.85     5332.65     64.42 o
  -3  12   8      365.08      297.17     15.06 o
  -2  12   8     7559.24     7420.81     93.87 o
  -1  12   8      145.39      217.92      8.74 o
   0  12   8     4214.61     4095.87     44.04 o
   1  12   8        0.11        5.41      5.57 o
   2  12   8     3296.40     3311.55     37.00 o
   3  12   8      333.20      387.24     10.81 o
   4  12   8     6127.34     5852.08     47.35 o
   5  12   8        1.40       11.54      6.95 o
   6  12   8      378.61      349.49     12.78 o
   7  12   8       47.35       38.57      9.87 o
   8  12   8        5.25       11.42     10.98 o
   9  12   8      456.31      415.95     19.20 o
  -8  13   8      613.58      642.77     20.85 o
  -7  13   8      194.86      156.76     10.80 o
  -6  13   8       37.65       30.73      8.89 o
  -5  13   8     1566.38     1414.51     21.64 o
  -4  13   8       85.85       81.59      9.41 o
  -3  13   8        0.34        2.58      9.33 o
  -2  13   8      190.97      245.02     16.38 o
  -1  13   8       67.22       65.99      7.49 o
   0  13   8       80.26      111.11      6.61 o
   1  13   8     3818.57     3725.54     35.38 o
   2  13   8      405.69      378.28     11.31 o
   3  13   8      704.75      760.93     14.90 o
   4  13   8     4304.95     4158.48     36.17 o
   5  13   8     1126.16     1037.39     18.45 o
   6  13   8      599.29      569.63     17.68 o
   7  13   8        0.27      -10.46      9.06 o
   8  13   8      498.95      480.63     19.39 o
  -8  14   8       99.26      118.39      9.95 o
  -7  14   8       13.73        5.94      7.65 o
  -6  14   8      611.88      627.52     18.20 o
  -5  14   8      976.51      940.80     18.67 o
  -4  14   8     3137.55     2961.25     30.50 o
  -3  14   8     1518.04     1355.00     59.79 o
  -2  14   8     2439.04     2315.00     48.87 o
  -1  14   8      178.97      218.17     10.76 o
   0  14   8        7.54       18.36      5.65 o
   1  14   8      318.58      347.04     10.86 o
   2  14   8     4306.90     4140.81     36.82 o
   3  14   8      110.86      128.34      8.82 o
   4  14   8      493.88      507.85     11.77 o
   5  14   8        0.41       -2.04      7.19 o
   6  14   8      806.04      804.42     18.58 o
   7  14   8      169.10      152.33     11.74 o
   8  14   8       95.34       84.26     12.49 o
  -8  15   8       47.49       36.64      9.64 o
  -7  15   8       15.29       11.98      8.22 o
  -6  15   8       12.38        3.16      8.35 o
  -5  15   8     2232.61     2138.81     29.16 o
  -4  15   8     1227.97     1190.81     17.69 o
  -3  15   8      759.48      681.92     17.40 o
  -2  15   8       31.46       33.18     10.74 o
  -1  15   8     1116.21     1034.65     23.86 o
   0  15   8       27.65       31.85      6.47 o
   1  15   8      330.77      324.56     10.44 o
   2  15   8     2019.26     2030.49     29.27 o
   3  15   8      481.91      487.48     11.54 o
   4  15   8       41.43       37.87      6.80 o
   5  15   8     1242.07     1097.08     20.40 o
   6  15   8      630.16      569.61     15.40 o
   7  15   8       33.09       22.76      9.26 o
   8  15   8       30.51       27.53      9.78 o
  -8  16   8        0.22        3.64      8.69 o
  -7  16   8       47.19       41.20      8.27 o
  -6  16   8       17.23       20.88      9.37 o
  -5  16   8      271.03      280.76     11.35 o
  -4  16   8     1037.16     1052.88     17.53 o
  -3  16   8      301.28      297.20     11.29 o
  -2  16   8     1029.15      902.66     38.89 o
  -1  16   8      489.79      454.31     20.80 o
   0  16   8      311.42      254.64     10.29 o
   1  16   8        8.91       -1.40      6.80 o
   2  16   8     2881.01     2788.47     32.60 o
   3  16   8       51.34       29.58      6.78 o
   4  16   8        1.35       -0.79      6.51 o
   5  16   8       38.21       54.94      8.15 o
   6  16   8      205.46      222.91     11.94 o
   7  16   8      781.41      797.63     22.01 o
   8  16   8      332.97      381.03     21.54 o
  -8  17   8       16.82       11.87      8.98 o
  -7  17   8       64.95       57.27      8.65 o
  -6  17   8       38.11       53.41      9.79 o
  -5  17   8      310.82      233.61     11.08 o
  -4  17   8        0.79        1.93      6.81 o
  -3  17   8     3019.60     2900.69     32.27 o
  -2  17   8      195.90      172.65      9.74 o
  -1  17   8      666.12      629.26     17.29 o
   0  17   8        1.07       -8.43      6.78 o
   1  17   8     4957.77     4742.89     38.32 o
   2  17   8     1787.21     1700.22     20.38 o
   3  17   8     2717.38     2626.08     28.31 o
   4  17   8      307.58      303.49     10.51 o
   5  17   8     1218.26     1255.31     19.98 o
   6  17   8       23.87       18.38      8.73 o
   7  17   8      168.70      204.78     22.46 o
   8  17   8      116.10      129.58     15.33 o
  -8  18   8        4.71        6.61     17.95 o
  -7  18   8       10.33       24.90     10.84 o
  -6  18   8       25.24       27.99      8.25 o
  -5  18   8      704.38      657.44     17.80 o
  -4  18   8        1.63       -3.87      6.31 o
  -3  18   8      293.20      329.56     11.73 o
  -2  18   8      545.19      529.83     13.58 o
  -1  18   8     1684.70     1676.98     22.15 o
   0  18   8     4730.57     4547.05     35.01 o
   1  18   8      145.22      180.58      9.03 o
   2  18   8      638.92      596.63     12.39 o
   3  18   8      132.82      162.56      8.86 o
   4  18   8       49.07       53.43      7.61 o
   5  18   8      146.39      140.14     14.09 o
   6  18   8       14.66       14.01      8.35 o
   7  18   8      173.62      194.32     13.87 o
  -7  19   8      139.97      151.35     12.73 o
  -6  19   8      172.54      177.07     12.52 o
  -5  19   8      672.17      715.68     23.90 o
  -4  19   8       14.78       -8.78      6.90 o
  -3  19   8     2479.22     2513.76     28.28 o
  -2  19   8     1158.69     1164.39     21.26 o
  -1  19   8     2203.84     2156.08     24.56 o
   0  19   8       99.04       95.39      7.60 o
   1  19   8     2591.56     2629.40     26.65 o
   2  19   8        0.07        4.91      7.02 o
   3  19   8     2386.23     2516.56     25.40 o
   4  19   8     1306.00     1316.43     18.80 o
   5  19   8      634.77      636.85     15.12 o
   6  19   8        6.12       17.44      8.23 o
   7  19   8      523.72      570.23     30.17 o
  -7  20   8      472.41      422.28     28.72 o
  -6  20   8        1.00       -1.97      8.75 o
  -5  20   8      640.15      694.47     29.92 o
  -4  20   8      172.49      184.48      8.87 o
  -3  20   8      191.08      186.00     10.94 o
  -2  20   8      172.62      132.17     10.40 o
  -1  20   8       87.15       81.56      8.60 o
   0  20   8     1354.76     1315.07     17.41 o
   1  20   8       43.01       51.53      7.53 o
   2  20   8      578.39      534.58     12.96 o
   3  20   8        4.86       -1.58      6.93 o
   4  20   8       27.91       34.88      7.42 o
   5  20   8      286.14      358.12     12.84 o
   6  20   8        4.82        6.93     10.00 o
   7  20   8       18.38       47.88     12.99 o
  -7  21   8      468.39      553.86     22.33 o
  -6  21   8       28.03       34.58      8.55 o
  -5  21   8       14.20       16.50      9.04 o
  -4  21   8        5.10       10.57      7.53 o
  -3  21   8      139.06      134.23      9.28 o
  -2  21   8       92.79       94.90     10.34 o
  -1  21   8     2756.09     2770.18     31.20 o
   0  21   8     1096.75     1117.37     16.62 o
   1  21   8      617.45      642.05     13.47 o
   2  21   8       13.01       10.59      7.81 o
   3  21   8      494.48      495.90     13.25 o
   4  21   8       12.02        0.70      7.52 o
   5  21   8      387.55      385.42     14.26 o
   6  21   8      326.18      302.45     14.11 o
  -6  22   8       50.33       50.27     10.57 o
  -5  22   8      877.40      904.23     18.69 o
  -4  22   8      209.07      212.05     14.84 o
  -3  22   8        1.78       16.80      8.06 o
  -2  22   8       37.68       44.13      9.14 o
  -1  22   8      285.94      301.83     15.20 o
   0  22   8        9.78        9.39      7.99 o
   1  22   8      198.49      182.70      9.88 o
   2  22   8        7.99       18.76      8.33 o
   3  22   8       33.51       19.29      8.22 o
   4  22   8        0.15       -4.47      7.32 o
   5  22   8      167.08      191.83     10.67 o
   6  22   8       34.86       23.60      9.87 o
  -6  23   8      117.51      126.86     14.20 o
  -5  23   8      580.69      612.54     16.66 o
  -4  23   8      339.16      336.37     14.04 o
  -3  23   8     1460.07     1490.61     23.24 o
  -2  23   8       11.69        8.41      8.14 o
  -1  23   8      914.99      897.32     19.57 o
   0  23   8      240.71      254.49     12.46 o
   1  23   8      754.77      796.39     17.89 o
   2  23   8       83.08       71.80      9.31 o
   3  23   8       56.44       44.99      8.70 o
   4  23   8      282.04      246.19     12.57 o
   5  23   8       44.36       49.77      8.84 o
   6  23   8       21.27       19.84     12.03 o
  -6  24   8       52.53       32.60     14.64 o
  -5  24   8       14.98       16.14      7.46 o
  -4  24   8        5.90        6.53      9.65 o
  -3  24   8       70.68       64.19      8.03 o
  -2  24   8      694.46      720.58     20.29 o
  -1  24   8       66.33       53.61      7.88 o
   0  24   8     1377.42     1370.17     24.26 o
   1  24   8      196.97      200.30     12.71 o
   2  24   8       55.95       52.13      8.83 o
   3  24   8       59.18       44.35      7.98 o
   4  24   8      335.75      355.71     16.34 o
   5  24   8        1.82       -6.09      8.55 o
  -5  25   8       62.35       76.44      9.10 o
  -4  25   8       31.81       33.62      8.03 o
  -3  25   8       38.91       41.12      8.60 o
  -2  25   8      409.25      428.47     11.72 o
  -1  25   8        0.12       -5.56      7.57 o
   0  25   8      735.62      749.87     25.09 o
   1  25   8        6.17       16.57      9.09 o
   2  25   8        3.70        8.70      7.63 o
   3  25   8       98.46      105.03      8.87 o
   4  25   8      157.51      193.03     11.56 o
   5  25   8       70.18       75.18     20.84 o
  -5  26   8      400.38      437.46     31.18 o
  -4  26   8      142.45      135.26      8.08 o
  -3  26   8       52.04       54.85      7.79 o
  -2  26   8      247.71      248.86     10.31 o
  -1  26   8        1.61       -6.39      7.74 o
   0  26   8      120.66      122.09      9.92 o
   1  26   8       24.85        9.03      8.43 o
   2  26   8      143.10      127.63      9.81 o
   3  26   8       60.47       53.64      9.30 o
   4  26   8       86.42       73.94      9.02 o
  -4  27   8       40.51       30.53     10.08 o
  -3  27   8       12.07       14.85      7.56 o
  -2  27   8      136.33      125.61      9.47 o
  -1  27   8        0.94       -5.63      7.83 o
   0  27   8       66.81       50.15      9.84 o
   1  27   8      108.86       97.76      8.89 o
   2  27   8      138.14      145.90     10.28 o
   3  27   8        9.64        6.34      7.83 o
   4  27   8        0.18       21.54      8.75 o
  -3  28   8        1.67      -10.34      6.89 o
  -2  28   8       29.92       14.14      6.72 o
  -1  28   8       15.09       24.23      7.54 o
   0  28   8      566.69      573.03     24.58 o
   1  28   8       19.34       24.49      8.70 o
   2  28   8        0.00        6.57      8.24 o
   3  28   8       33.24       32.22     10.48 o
  -2  29   8      119.20      107.81     11.34 o
  -1  29   8       53.28       43.20      8.12 o
   0  29   8        3.59       -4.16      7.34 o
   1  29   8      340.83      314.72     30.32 o
   2  29   8       70.92       62.74      9.73 o
   0  30   8        2.73       -0.94     15.12 o
  -9   1   9      154.22      139.44     11.25 o
  -8   1   9      474.55      473.71     19.06 o
  -7   1   9      102.55      108.57     10.42 o
  -6   1   9      203.99      251.69     10.55 o
  -5   1   9      508.62      521.58     22.02 o
  -4   1   9        1.65       11.43      6.28 o
  -3   1   9      251.44      236.93      8.51 o
  -2   1   9      180.47      178.58      6.42 o
  -1   1   9      235.76      204.29      5.41 o
   0   1   9       42.61       47.87      5.42 o
   1   1   9       13.26        6.39      4.67 o
   2   1   9       91.79      118.37      9.26 o
   3   1   9      341.18      362.18     14.51 o
   4   1   9     1724.02     1859.57     60.70 o
   5   1   9       10.63       -1.89     12.28 o
   6   1   9      125.06      115.82     12.90 o
   7   1   9      514.66      494.47     19.54 o
   8   1   9      312.96      322.04     19.45 o
   9   1   9       96.07       95.27     12.45 o
  -9   2   9     1019.43     1086.93     23.72 o
  -8   2   9     1179.97     1194.42     23.60 o
  -7   2   9     1344.38     1262.48     25.05 o
  -6   2   9      216.01      217.63     10.66 o
  -5   2   9        1.01       13.17      9.43 o
  -4   2   9      985.41     1090.95     19.69 o
  -3   2   9     1529.63     1685.81     21.05 o
  -2   2   9     5995.46     6066.09     49.82 o
  -1   2   9      739.00      833.30     12.06 o
   0   2   9     4713.25     4737.93     44.99 o
   1   2   9     2391.15     2668.59     31.82 o
   2   2   9     1682.67     1720.90     28.78 o
   3   2   9      505.22      577.89     17.28 o
   4   2   9      586.97      589.19     28.31 o
   5   2   9      527.80      511.41     26.02 o
   6   2   9      201.18      204.18     13.76 o
   7   2   9     3292.01     3395.32     50.91 o
   8   2   9        0.23       -6.80     12.28 o
   9   2   9      484.66      501.34     19.33 o
  -9   3   9       44.09       42.35      9.19 o
  -8   3   9       33.81       29.82      8.37 o
  -7   3   9      112.70      136.66     10.71 o
  -6   3   9      253.93      278.07     10.59 o
  -5   3   9       17.28       14.29     10.18 o
  -4   3   9      812.69      699.52     16.13 o
  -3   3   9     1425.37     1567.76     20.30 o
  -2   3   9     2084.45     2014.50     20.95 o
  -1   3   9     3071.92     3038.84     30.65 o
   0   3   9     2109.90     2215.74     26.75 o
   1   3   9      451.86      567.97     14.45 o
   2   3   9     2137.98     2265.13     37.55 o
   3   3   9      153.51      178.60      8.57 o
   4   3   9      175.50      163.31     12.20 o
   5   3   9      470.05      494.77     35.11 o
   6   3   9       11.27       16.43     10.60 o
   7   3   9      760.12      715.63     23.30 o
   8   3   9      501.38      542.54     22.54 o
   9   3   9        2.10        0.23      9.13 o
  -9   4   9       19.84       11.50     10.47 o
  -8   4   9      155.65      169.06     10.10 o
  -7   4   9      878.45      760.14     18.81 o
  -6   4   9        1.98        1.53      6.43 o
  -5   4   9       53.93       73.32     11.81 o
  -4   4   9      144.66      168.23      9.68 o
  -3   4   9     1767.17     1788.58     23.61 o
  -2   4   9      143.76      176.31      6.91 o
  -1   4   9    11745.69    12518.39    106.20 o
   0   4   9     7854.28     7843.91     75.40 o
   1   4   9     8025.27     8260.12     90.51 o
   2   4   9      164.94      124.82      6.46 o
   3   4   9      511.21      604.64     16.06 o
   4   4   9       70.04       47.51      7.28 o
   5   4   9       42.03       28.36      8.49 o
   6   4   9        4.40       -8.32     10.89 o
   7   4   9     1563.27     1631.23     35.96 o
   8   4   9        2.64       12.73     12.33 o
   9   4   9        6.95       15.74     11.87 o
  -9   5   9       47.57       41.22     10.51 o
  -8   5   9      467.55      471.13     13.99 o
  -7   5   9      630.86      622.55     17.76 o
  -6   5   9     1298.65     1274.61     22.35 o
  -5   5   9      884.08      775.80     21.16 o
  -4   5   9        5.05       -4.88      8.29 o
  -3   5   9       37.43       68.31      6.68 o
  -2   5   9     5853.19     6199.78     53.43 o
  -1   5   9       14.67       57.77      5.29 o
   0   5   9      204.38      215.02      8.33 o
   1   5   9     6988.21     7556.40     82.26 o
   2   5   9     2068.35     2076.84     36.32 o
   3   5   9      538.55      520.58     17.43 o
   4   5   9       61.03       53.71      8.07 o
   5   5   9     1511.61     1439.04     24.93 o
   6   5   9      357.00      351.46     16.76 o
   7   5   9      343.45      312.06     17.21 o
   8   5   9        3.17        3.03     10.41 o
   9   5   9      217.92      208.10     12.88 o
  -9   6   9        0.53       -8.09      9.28 o
  -8   6   9      211.76      188.69     11.22 o
  -7   6   9      261.55      301.42     13.18 o
  -6   6   9     1370.16     1240.62     22.21 o
  -5   6   9      656.28      604.24     20.18 o
  -4   6   9      142.36      136.08     10.18 o
  -3   6   9     4281.98     4459.80     49.57 o
  -2   6   9     4440.25     4295.15     39.68 o
  -1   6   9     2425.26     2665.08     28.65 o
   0   6   9     4096.88     4056.04     43.15 o
   1   6   9      382.29      355.88     10.41 o
   2   6   9      243.98      296.52     11.12 o
   3   6   9      143.64      157.01     10.83 o
   4   6   9       47.34       19.96      7.72 o
   5   6   9        4.00        2.32      7.45 o
   6   6   9     1050.96      995.01     26.82 o
   7   6   9      108.23      119.81     12.51 o
   8   6   9      174.89      197.63     13.17 o
   9   6   9     1290.39     1256.49     29.48 o
  -9   7   9      679.24      604.30     25.64 o
  -8   7   9     1366.21     1324.20     22.90 o
  -7   7   9     1677.65     1584.35     26.49 o
  -6   7   9        7.43       13.39      7.85 o
  -5   7   9      706.87      622.32     16.28 o
  -4   7   9       13.00       -1.94      7.27 o
  -3   7   9      333.33      376.21     12.26 o
  -2   7   9      947.43      962.63     13.97 o
  -1   7   9      600.05      588.25     11.16 o
   0   7   9      512.96      543.27     10.82 o
   1   7   9      570.82      690.65     21.27 o
   2   7   9      139.68      129.41      7.89 o
   3   7   9      248.63      285.58      9.77 o
   4   7   9      306.83      345.12     12.08 o
   5   7   9       39.52       31.08      8.05 o
   6   7   9       79.05       94.69     10.30 o
   7   7   9      724.87      772.85     24.96 o
   8   7   9       69.13       76.61     11.19 o
   9   7   9       98.77      110.19     15.68 o
  -9   8   9      146.15      160.57     22.91 o
  -8   8   9      312.71      334.44     11.91 o
  -7   8   9      178.45      183.54     11.98 o
  -6   8   9     1268.44     1253.34     23.22 o
  -5   8   9       12.87        5.04      7.05 o
  -4   8   9     2810.61     2793.65     40.55 o
  -3   8   9       34.13       39.55      7.03 o
  -2   8   9     1820.31     1653.33     18.61 o
  -1   8   9      687.98      727.02     11.85 o
   0   8   9      187.24      149.60      7.34 o
   1   8   9      439.18      355.29     11.49 o
   2   8   9      373.61      432.17     11.52 o
   3   8   9      295.20      281.31     10.36 o
   4   8   9      754.01      700.36     15.32 o
   5   8   9     3495.03     3399.46     39.73 o
   6   8   9      322.46      323.60     14.65 o
   7   8   9      134.40      145.95     13.65 o
   8   8   9       22.70       22.79     12.55 o
   9   8   9      865.22      908.83     27.96 o
  -9   9   9      856.95      907.90     31.31 o
  -8   9   9      130.13      144.87     11.65 o
  -7   9   9      392.32      399.37     15.98 o
  -6   9   9      268.27      257.57     12.05 o
  -5   9   9      607.81      602.92     16.22 o
  -4   9   9       89.48       90.22      9.46 o
  -3   9   9     6919.65     6859.16     84.51 o
  -2   9   9      241.59      319.70     10.80 o
  -1   9   9      611.46      575.80     16.58 o
   0   9   9     4830.21     5197.61     48.66 o
   1   9   9     1967.14     1937.68     30.37 o
   2   9   9       29.79       11.07      5.52 o
   3   9   9      507.50      458.23     12.90 o
   4   9   9       75.08       71.56      7.08 o
   5   9   9     1432.31     1504.20     24.55 o
   6   9   9       20.54       12.40     10.69 o
   7   9   9      636.73      646.18     28.48 o
   8   9   9      184.77      182.31     15.59 o
   9   9   9        3.92       17.31     12.62 o
  -9  10   9        0.86       -3.55     12.03 o
  -8  10   9       27.16       21.11      7.72 o
  -7  10   9      542.10      512.60     17.23 o
  -6  10   9       95.27      100.22     10.60 o
  -5  10   9       17.33       13.62      7.82 o
  -4  10   9      265.20      239.54     12.20 o
  -3  10   9      114.25      114.75      9.06 o
  -2  10   9     1631.58     1578.10     23.95 o
  -1  10   9     3420.44     3564.39     38.60 o
   0  10   9      349.07      265.86      8.61 o
   1  10   9     1239.62     1279.10     19.13 o
   2  10   9      105.45      118.12      7.55 o
   3  10   9     1390.54     1270.89     19.22 o
   4  10   9      400.91      405.29     11.47 o
   5  10   9      961.25      909.01     17.59 o
   6  10   9        0.40       -1.34      9.07 o
   7  10   9       14.27        6.59      9.87 o
   8  10   9       60.63       44.28     12.56 o
   9  10   9        4.97        7.49     10.15 o
  -9  11   9       82.99       85.92     16.95 o
  -8  11   9       54.31       50.78      9.16 o
  -7  11   9        2.40        9.76      8.59 o
  -6  11   9      160.76      115.23     10.86 o
  -5  11   9      263.37      242.81     12.25 o
  -4  11   9     1079.87      979.93     26.30 o
  -3  11   9     1314.70     1249.32     28.28 o
  -2  11   9      170.65      148.86      9.50 o
  -1  11   9      830.01      835.63     13.34 o
   0  11   9      323.00      381.45     10.60 o
   1  11   9      278.17      335.28     10.46 o
   2  11   9     2677.68     2584.11     29.48 o
   3  11   9     3050.43     2867.43     30.85 o
   4  11   9        5.08        4.37      6.31 o
   5  11   9      144.49      165.37     10.64 o
   6  11   9      117.96      113.42     11.21 o
   7  11   9      164.59      157.52     11.61 o
   8  11   9      119.93      128.04     13.49 o
  -9  12   9      180.82      195.58     25.51 o
  -8  12   9      151.25      152.92     11.44 o
  -7  12   9     2112.07     2002.32     35.01 o
  -6  12   9       20.15       17.39      8.24 o
  -5  12   9     1083.72      999.04     19.41 o
  -4  12   9      681.18      602.22     13.10 o
  -3  12   9      823.86      835.91     26.96 o
  -2  12   9      234.57      228.52     11.81 o
  -1  12   9      451.09      488.71     11.46 o
   0  12   9      124.42       99.54      7.38 o
   1  12   9       21.31       23.11      6.17 o
   2  12   9     1117.23     1132.67     17.16 o
   3  12   9       56.16       82.73      7.22 o
   4  12   9        4.73       -3.34      6.45 o
   5  12   9      150.88      128.04      8.47 o
   6  12   9     2234.89     2126.48     32.39 o
   7  12   9       81.78      104.59     10.28 o
   8  12   9      228.10      218.60     16.37 o
  -8  13   9      154.36      145.28     11.13 o
  -7  13   9        5.97        9.43      8.63 o
  -6  13   9      151.29      154.74     10.74 o
  -5  13   9       94.59      104.93      8.37 o
  -4  13   9     2144.02     2050.04     25.65 o
  -3  13   9       37.56       27.72     10.95 o
  -2  13   9      828.74      829.19     19.45 o
  -1  13   9     1246.20     1159.69     18.78 o
   0  13   9        2.57        7.91      5.99 o
   1  13   9     1810.20     1668.54     19.89 o
   2  13   9     1440.44     1479.89     19.63 o
   3  13   9     6081.75     5970.58     48.96 o
   4  13   9      488.05      498.92     12.37 o
   5  13   9       43.18       46.00      7.67 o
   6  13   9       43.50       52.30     10.28 o
   7  13   9      417.93      416.71     15.06 o
   8  13   9      154.17      169.93     14.60 o
  -8  14   9       45.06       54.90     10.31 o
  -7  14   9      506.72      471.47     15.37 o
  -6  14   9        0.06       -8.84      8.31 o
  -5  14   9      338.78      318.25     12.69 o
  -4  14   9      353.16      348.68     11.58 o
  -3  14   9     1356.44     1260.77     20.53 o
  -2  14   9       25.15       23.54      8.72 o
  -1  14   9     3670.31     3518.07     38.34 o
   0  14   9     1096.68     1109.94     20.55 o
   1  14   9      554.16      528.19     11.59 o
   2  14   9      272.23      282.26     10.81 o
   3  14   9      519.48      439.66     12.11 o
   4  14   9     1104.53     1034.10     18.01 o
   5  14   9      243.15      214.87     10.01 o
   6  14   9      112.94      120.96     11.21 o
   7  14   9       85.53       53.32      9.53 o
   8  14   9       99.68       87.18     12.24 o
  -8  15   9       10.25       26.64      9.29 o
  -7  15   9      375.47      404.39     13.40 o
  -6  15   9      447.69      473.45     15.55 o
  -5  15   9      194.17      226.27     11.24 o
  -4  15   9      613.32      632.03     14.24 o
  -3  15   9     1778.23     1678.74     23.24 o
  -2  15   9     3729.40     3531.51     65.38 o
  -1  15   9      740.03      663.17     17.10 o
   0  15   9      114.99      102.44      7.91 o
   1  15   9      928.82      837.89     15.65 o
   2  15   9       21.61       31.18      6.57 o
   3  15   9      294.62      274.27     10.28 o
   4  15   9      818.64      758.75     16.90 o
   5  15   9      164.30      173.73      9.46 o
   6  15   9       42.24       26.95     11.00 o
   7  15   9      341.19      378.22     20.25 o
   8  15   9      257.70      286.34     17.88 o
  -8  16   9       59.19       67.16     11.59 o
  -7  16   9       32.71       27.81      8.61 o
  -6  16   9      562.57      550.45     15.90 o
  -5  16   9      858.28      893.02     18.52 o
  -4  16   9       21.46       30.06      6.81 o
  -3  16   9      508.08      551.84     14.56 o
  -2  16   9      129.91      164.38     10.43 o
  -1  16   9      923.88      912.79     17.51 o
   0  16   9     1587.09     1511.63     21.45 o
   1  16   9     2154.27     2056.11     20.86 o
   2  16   9     2273.48     2288.09     24.51 o
   3  16   9      813.63      789.09     14.95 o
   4  16   9        2.10       -2.16      7.17 o
   5  16   9      111.96      108.52      8.59 o
   6  16   9      672.87      610.69     17.37 o
   7  16   9       14.70       -1.13     10.63 o
   8  16   9       25.20       22.83     10.34 o
  -8  17   9      334.65      351.21     80.78 o
  -7  17   9        3.24       -1.34      7.48 o
  -6  17   9      194.49      235.94     12.86 o
  -5  17   9       31.68       30.79      7.77 o
  -4  17   9      131.39      152.45      8.50 o
  -3  17   9       55.92       54.65      8.32 o
  -2  17   9     1499.53     1501.38     22.92 o
  -1  17   9      164.64      154.70      8.72 o
   0  17   9      789.17      814.87     13.84 o
   1  17   9       60.10       90.24      6.88 o
   2  17   9        0.79        9.17      6.43 o
   3  17   9     3601.38     3415.08     31.52 o
   4  17   9       12.51        8.63      7.60 o
   5  17   9      154.92      154.03      9.08 o
   6  17   9       17.31       13.04      9.53 o
   7  17   9      677.92      763.44     22.74 o
  -7  18   9       13.65       14.96     11.83 o
  -6  18   9        2.44       -4.60      8.51 o
  -5  18   9        0.96       -9.60      9.03 o
  -4  18   9       65.10       65.18      8.08 o
  -3  18   9     2481.96     2389.51     30.53 o
  -2  18   9       62.10       50.21      8.79 o
  -1  18   9      839.01      820.79     17.30 o
   0  18   9        0.96       -3.76      6.05 o
   1  18   9     4502.87     4396.85     35.15 o
   2  18   9      270.31      272.89      9.62 o
   3  18   9      410.80      350.77     10.81 o
   4  18   9       13.08       -4.51      7.45 o
   5  18   9       21.85       14.23      7.39 o
   6  18   9      116.77      118.18     12.08 o
   7  18   9      402.94      434.60     22.08 o
  -7  19   9        9.54       -8.75      8.85 o
  -6  19   9       97.27      134.51      9.84 o
  -5  19   9      232.82      206.43     11.72 o
  -4  19   9      507.21      544.70     14.06 o
  -3  19   9       31.05       20.30      7.97 o
  -2  19   9      378.56      383.71     12.04 o
  -1  19   9        0.48      -10.47      6.98 o
   0  19   9       26.00       19.66      6.76 o
   1  19   9        0.25        8.68      6.74 o
   2  19   9       12.57       11.93      6.71 o
   3  19   9       34.57       32.46      6.95 o
   4  19   9      126.99      127.87      9.08 o
   5  19   9        2.06       -8.18      7.07 o
   6  19   9        7.73       15.64     10.88 o
   7  19   9       11.30       12.86      9.82 o
  -7  20   9       20.06        4.99      8.85 o
  -6  20   9      410.24      385.31     13.69 o
  -5  20   9       27.39       33.80      9.37 o
  -4  20   9       35.23       19.59      7.84 o
  -3  20   9      183.38      187.55      9.59 o
  -2  20   9      102.09      111.57      9.14 o
  -1  20   9        5.89        1.67      7.08 o
   0  20   9       18.88       22.78      7.00 o
   1  20   9       77.48       78.20      7.66 o
   2  20   9      834.48      870.36     18.28 o
   3  20   9       11.25        9.32      6.84 o
   4  20   9      252.12      250.71     10.39 o
   5  20   9      109.73       98.75      8.40 o
   6  20   9       28.65       27.47     10.61 o
   7  20   9        2.76      -15.12     15.12 o
  -7  21   9       23.13       37.31     12.24 o
  -6  21   9       39.91       36.29      7.90 o
  -5  21   9       98.30      108.75     10.43 o
  -4  21   9        2.68       -8.01      7.18 o
  -3  21   9     1183.00     1208.81     19.59 o
  -2  21   9     1447.49     1448.60     24.31 o
  -1  21   9       57.73       51.63      7.64 o
   0  21   9      122.73      106.96      7.89 o
   1  21   9      887.06      985.40     16.20 o
   2  21   9       42.34       41.82      7.27 o
   3  21   9      175.71      154.50      9.16 o
   4  21   9      200.38      227.47     10.54 o
   5  21   9       51.42       32.25      8.62 o
   6  21   9      108.02      121.85     14.08 o
  -6  22   9      561.80      562.52     25.07 o
  -5  22   9       11.75       15.24      9.02 o
  -4  22   9      904.27      955.91     19.46 o
  -3  22   9        6.78       -3.25      7.57 o
  -2  22   9       24.20       24.36      8.57 o
  -1  22   9      397.50      426.16     13.18 o
   0  22   9      132.99      115.26      9.90 o
   1  22   9       40.11       37.91      7.84 o
   2  22   9      111.55       93.57      9.42 o
   3  22   9      127.33      111.80      8.75 o
   4  22   9       91.81       90.14      9.70 o
   5  22   9      173.88      174.60     16.62 o
   6  22   9       10.52       -1.69     11.11 o
  -6  23   9      207.80      189.93     12.82 o
  -5  23   9      271.91      266.80     13.09 o
  -4  23   9       39.37       27.58      8.91 o
  -3  23   9      213.28      234.84     10.41 o
  -2  23   9      329.56      361.87     15.92 o
  -1  23   9     1206.32     1194.31     24.10 o
   0  23   9      328.73      313.88     17.19 o
   1  23   9      776.96      774.15     17.75 o
   2  23   9      490.14      471.57     14.30 o
   3  23   9      131.45      143.38      9.14 o
   4  23   9      276.85      268.92     14.18 o
   5  23   9      242.80      258.13     16.06 o
  -5  24   9      431.38      436.98     21.34 o
  -4  24   9        1.50       -1.61      8.01 o
  -3  24   9        8.61       -0.20      6.73 o
  -2  24   9        2.29       12.51      8.56 o
  -1  24   9       31.23       34.84      8.17 o
   0  24   9        2.10        2.57      7.99 o
   1  24   9      119.23      116.21     11.03 o
   2  24   9       48.82       41.74      8.31 o
   3  24   9      110.98      124.88      8.34 o
   4  24   9       63.46       63.05      8.73 o
   5  24   9        0.29       -8.74      9.68 o
  -5  25   9        9.19       18.90     12.03 o
  -4  25   9      379.20      398.50     18.78 o
  -3  25   9      121.29      131.25      9.99 o
  -2  25   9       38.15       45.61      7.86 o
  -1  25   9      324.73      294.80     11.75 o
   0  25   9      751.11      739.39     25.52 o
   1  25   9      561.41      530.87     18.09 o
   2  25   9      423.79      420.04     13.79 o
   3  25   9      620.21      664.63     20.58 o
   4  25   9      398.83      433.04     22.33 o
  -4  26   9       11.78       22.50      8.07 o
  -3  26   9        5.12        6.39      7.39 o
  -2  26   9      982.76     1073.62     22.47 o
  -1  26   9       36.56       14.78      7.81 o
   0  26   9        7.75        2.76      7.97 o
   1  26   9        3.26        0.38      7.44 o
   2  26   9       64.19       54.59      7.74 o
   3  26   9        1.80       -3.85      8.01 o
   4  26   9       43.36       49.05     10.64 o
  -4  27   9        6.91       18.37      8.56 o
  -3  27   9      185.37      150.40      8.48 o
  -2  27   9      308.43      327.72     12.96 o
  -1  27   9      177.03      175.28     19.24 o
   0  27   9      129.19      104.42     10.53 o
   1  27   9        3.73       -3.21      7.50 o
   2  27   9        6.35        3.40      7.53 o
   3  27   9      486.70      537.30     18.93 o
  -3  28   9        1.88        6.71     11.18 o
  -2  28   9       25.48       31.59      8.37 o
  -1  28   9      339.77      304.99     21.09 o
   0  28   9       22.95       20.76      8.23 o
   1  28   9       29.63       18.66      9.11 o
   2  28   9       40.86       22.96      9.61 o
  -1  29   9        6.34        5.90      9.70 o
   0  29   9        7.91       24.16     14.38 o
   1  29   9        1.37       -5.26      8.05 o
  -9   0  10     1088.98     1090.36     57.16 o
  -8   0  10       48.59       26.41     11.29 o
  -7   0  10      193.94      160.86     15.27 o
  -6   0  10       14.10       15.48     10.51 o
  -5   0  10      655.10      702.12     29.29 o
  -4   0  10     1267.79     1253.01     29.72 o
  -3   0  10      215.39      226.56     12.87 o
  -2   0  10     1954.36     2224.67     36.64 o
  -1   0  10     5053.90     5066.53     66.56 o
   0   0  10     5274.50     5395.16     85.78 o
   1   0  10     1592.31     1475.79     27.93 o
   2   0  10      224.72      169.73     11.86 o
   3   0  10      689.37      901.82     32.87 o
   6   0  10     1242.85     1216.39     53.75 o
   7   0  10       91.16      171.85     48.66 o
   8   0  10      345.51      303.68     57.16 o
   9   0  10       98.11      126.00     17.33 o
  -9   1  10     1116.06     1120.85     36.96 o
  -8   1  10      562.92      539.42     15.72 o
  -7   1  10      881.42      827.62     20.26 o
  -6   1  10       39.31       52.98      8.46 o
  -5   1  10      235.51      248.10     24.90 o
  -4   1  10      105.02      109.85      9.06 o
  -3   1  10      547.36      524.38     12.72 o
  -2   1  10       55.04       48.70      4.97 o
  -1   1  10     2383.83     2291.45     26.62 o
   0   1  10     8072.54     8413.28     79.67 o
   1   1  10     1127.04     1192.19     16.80 o
   2   1  10      119.34       80.76      5.23 o
   3   1  10      291.92      285.09     14.14 o
   4   1  10     2254.13     2394.81     72.79 o
   6   1  10        0.23      -26.16     17.44 o
   7   1  10       78.16       89.99     15.42 o
   8   1  10       52.23       38.99     18.41 o
   9   1  10        2.71       19.25     10.31 o
  -9   2  10      128.37      137.48     15.78 o
  -8   2  10      290.11      323.13     15.80 o
  -7   2  10        0.77       -7.63      7.72 o
  -6   2  10      285.54      280.99     12.16 o
  -5   2  10      177.71      194.25     25.39 o
  -4   2  10      885.85      906.21     18.63 o
  -3   2  10     1273.42     1296.57     18.33 o
  -2   2  10      135.90      127.12      5.86 o
  -1   2  10      758.08      812.88     16.98 o
   0   2  10     4405.19     4480.29     61.03 o
   1   2  10       11.51        1.00      4.23 o
   2   2  10        2.76       -0.54      4.49 o
   3   2  10     3246.38     3255.25     57.60 o
   4   2  10       19.47       11.14     18.34 o
   5   2  10     1224.50     1192.42     61.41 o
   6   2  10      945.56      997.65     40.39 o
   7   2  10      685.19      684.98     26.57 o
   8   2  10      718.74      758.75     24.82 o
   9   2  10      867.71      873.35     23.73 o
  -9   3  10      108.24      132.96     15.41 o
  -8   3  10      326.62      335.66     12.52 o
  -7   3  10       19.05       17.70      8.43 o
  -6   3  10        0.24        0.29      6.61 o
  -5   3  10      284.36      266.42     15.06 o
  -4   3  10      436.09      482.40     19.91 o
  -3   3  10     1145.75     1037.99     16.31 o
  -2   3  10      462.29      475.03      9.31 o
  -1   3  10     1387.55     1375.75     17.93 o
   0   3  10      334.76      314.55      8.77 o
   1   3  10       17.39        9.80      4.58 o
   2   3  10      178.82      182.72      7.77 o
   3   3  10      148.26      146.66      8.30 o
   4   3  10        3.64        3.84      9.41 o
   5   3  10       69.25       73.99     13.33 o
   6   3  10      129.30      105.12     14.15 o
   7   3  10      213.91      227.06     14.64 o
   8   3  10       65.21       74.87     13.22 o
   9   3  10      114.14      122.38     14.36 o
  -9   4  10       40.62       37.04     15.13 o
  -8   4  10      861.24      828.50     18.04 o
  -7   4  10      218.59      208.94     12.11 o
  -6   4  10      605.35      569.57     14.82 o
  -5   4  10      260.71      285.43     12.19 o
  -4   4  10       40.74       11.61      6.57 o
  -3   4  10     2842.61     2757.02     42.60 o
  -2   4  10      346.91      398.05      8.80 o
  -1   4  10        1.84        5.42      4.58 o
   0   4  10     1701.48     1753.51     28.74 o
   1   4  10      333.44      405.94     10.44 o
   2   4  10      138.68      148.49     10.22 o
   3   4  10      200.48      205.52     11.21 o
   4   4  10      613.24      567.33     26.20 o
   5   4  10      360.33      340.23     21.82 o
   6   4  10      669.89      607.51     25.80 o
   7   4  10        4.94       -0.01     11.97 o
   8   4  10      317.67      328.56     31.06 o
   9   4  10        1.32       14.18     11.43 o
  -9   5  10       32.51       36.29     15.05 o
  -8   5  10      798.92      820.26     18.48 o
  -7   5  10      198.61      187.18     11.26 o
  -6   5  10      305.99      288.02     11.11 o
  -5   5  10      208.96      214.46     11.01 o
  -4   5  10        0.92        5.45      7.06 o
  -3   5  10     2132.68     2052.95     32.91 o
  -2   5  10      214.89      258.44      9.09 o
  -1   5  10       41.36       65.27      5.99 o
   0   5  10      167.25      195.06      8.09 o
   1   5  10     1394.08     1538.71     20.68 o
   2   5  10      849.00      816.48     14.71 o
   3   5  10     1281.02     1308.07     26.08 o
   4   5  10      188.29      200.84      9.90 o
   5   5  10     1232.01     1167.66     28.87 o
   6   5  10      259.64      235.19     16.86 o
   7   5  10       15.63       17.28     11.94 o
   8   5  10      567.92      658.45     25.96 o
   9   5  10      563.19      544.03     21.78 o
  -9   6  10       54.47       90.50     19.42 o
  -8   6  10      615.18      603.22     16.77 o
  -7   6  10       48.54       47.58      8.54 o
  -6   6  10      621.31      562.50     14.63 o
  -5   6  10       29.02       29.94      7.74 o
  -4   6  10      954.50      971.56     20.42 o
  -3   6  10      113.50      120.36      8.40 o
  -2   6  10      246.87      274.38      7.91 o
  -1   6  10      853.61      939.21     13.32 o
   0   6  10      392.83      388.87     10.79 o
   1   6  10      152.12      180.87      7.44 o
   2   6  10       22.46       11.93      5.49 o
   3   6  10     1607.49     1570.04     25.65 o
   4   6  10      106.08       99.83      8.71 o
   5   6  10      340.24      286.48     11.03 o
   6   6  10      108.67      118.13     14.26 o
   7   6  10       57.45       53.25     12.57 o
   8   6  10     1413.61     1415.59     36.08 o
   9   6  10       12.74       16.71     14.41 o
  -9   7  10      152.54      185.35     42.05 o
  -8   7  10      187.51      215.68     11.45 o
  -7   7  10      151.53      139.03     10.71 o
  -6   7  10       52.62       54.15      8.49 o
  -5   7  10      659.82      663.22     15.85 o
  -4   7  10     2620.19     2598.23     36.27 o
  -3   7  10     3769.40     3637.88     43.07 o
  -2   7  10      199.53      195.31      7.67 o
  -1   7  10     1121.49     1132.24     15.21 o
   0   7  10     1700.89     1975.36     24.18 o
   1   7  10       63.49       78.80      6.34 o
   2   7  10        8.41       12.71      5.14 o
   3   7  10       20.12       14.17      5.75 o
   4   7  10     2971.59     2837.76     38.29 o
   5   7  10      117.38       97.49      8.72 o
   6   7  10      304.44      264.56     15.97 o
   7   7  10     1347.18     1364.50     36.51 o
   8   7  10      313.85      387.25     20.90 o
   9   7  10       31.03       26.46     17.01 o
  -9   8  10       60.25       41.10     14.99 o
  -8   8  10      497.24      469.48     14.39 o
  -7   8  10      729.38      696.81     18.03 o
  -6   8  10     1615.69     1515.80     25.13 o
  -5   8  10     3592.99     3342.03     36.52 o
  -4   8  10       29.62       27.53      7.71 o
  -3   8  10        0.97        8.85      6.61 o
  -2   8  10      122.93      129.44      6.78 o
  -1   8  10      546.82      608.52     10.40 o
   0   8  10     2076.21     2134.72     24.14 o
   1   8  10      588.49      513.56     11.39 o
   2   8  10     2206.14     2357.68     29.02 o
   3   8  10      607.61      608.21     13.96 o
   4   8  10      342.91      403.35     14.83 o
   5   8  10     3283.36     3055.18     38.16 o
   6   8  10       20.88       14.73     11.90 o
   7   8  10        1.92       14.27     12.16 o
   8   8  10        5.43        5.59     12.89 o
  -9   9  10      138.64      148.96     26.20 o
  -8   9  10       47.30       45.83     10.55 o
  -7   9  10      495.02      501.82     19.96 o
  -6   9  10       11.81       10.75      7.65 o
  -5   9  10       32.81       31.53      7.74 o
  -4   9  10      256.74      292.03     18.31 o
  -3   9  10     1436.55     1349.45     22.94 o
  -2   9  10     2487.25     2274.66     26.13 o
  -1   9  10     1030.36     1104.68     14.69 o
   0   9  10      228.07      203.64      7.94 o
   1   9  10      114.96      139.77      7.36 o
   2   9  10      977.40      918.41     22.68 o
   3   9  10      595.92      618.11     13.76 o
   4   9  10       24.12       22.14      6.63 o
   5   9  10      834.78      861.78     22.35 o
   6   9  10      211.40      176.69     11.49 o
   7   9  10       65.89       67.56     13.27 o
   8   9  10        3.40       -0.57     12.53 o
  -9  10  10       71.05       77.41     16.66 o
  -8  10  10        3.88        5.95      7.59 o
  -7  10  10      129.64       99.89     11.21 o
  -6  10  10        0.53        8.33      7.16 o
  -5  10  10      844.53      821.81     17.76 o
  -4  10  10     1171.69     1081.87     19.05 o
  -3  10  10     3943.53     3777.43     51.98 o
  -2  10  10     1010.62     1025.84     19.26 o
  -1  10  10      617.90      635.43     11.66 o
   0  10  10       63.22       81.90      6.40 o
   1  10  10      503.35      513.93     13.07 o
   2  10  10       65.28       58.06      6.58 o
   3  10  10      900.13      862.01     20.48 o
   4  10  10      679.30      631.05     12.78 o
   5  10  10      868.63      826.46     20.27 o
   6  10  10      159.03      129.94     12.01 o
   7  10  10      573.52      601.71     21.51 o
   8  10  10       87.23       24.36     12.67 o
  -9  11  10      563.68      588.63     36.85 o
  -8  11  10      153.46      162.11     15.35 o
  -7  11  10      355.00      365.43     14.94 o
  -6  11  10       14.88       17.92      9.02 o
  -5  11  10       21.11       24.62      7.86 o
  -4  11  10      348.14      339.35     10.79 o
  -3  11  10     3192.13     2986.28     41.73 o
  -2  11  10      664.04      637.98     17.12 o
  -1  11  10     4937.47     4800.59     46.49 o
   0  11  10      656.36      775.78     14.25 o
   1  11  10       43.43       54.51      6.47 o
   2  11  10      602.49      608.12     12.41 o
   3  11  10     1317.97     1295.23     20.98 o
   4  11  10        4.72        3.74      7.30 o
   5  11  10     3355.96     3170.50     41.61 o
   6  11  10      368.57      369.37     14.33 o
   7  11  10        5.43       -5.47     11.80 o
   8  11  10      144.14      137.44     14.42 o
  -8  12  10      282.80      249.83     16.12 o
  -7  12  10       21.62       16.35      8.53 o
  -6  12  10       18.11       10.96      8.88 o
  -5  12  10       19.38       19.07      7.92 o
  -4  12  10       16.97        9.56      6.65 o
  -3  12  10     1785.40     1761.55     51.27 o
  -2  12  10       53.63       49.07      7.74 o
  -1  12  10      212.51      211.16      7.98 o
   0  12  10      294.64      301.46     10.17 o
   1  12  10     2849.06     2940.28     28.63 o
   2  12  10        1.97        0.70      5.76 o
   3  12  10     3458.90     3286.00     32.04 o
   4  12  10      456.41      477.80     11.96 o
   5  12  10      795.43      831.40     18.81 o
   6  12  10      130.46      126.64     11.36 o
   7  12  10      316.92      379.53     17.62 o
   8  12  10       83.19       69.34     12.07 o
  -8  13  10       55.49       57.61      8.33 o
  -7  13  10      345.15      358.81     18.09 o
  -6  13  10     1518.14     1499.62     28.64 o
  -5  13  10      145.82      171.78     11.92 o
  -4  13  10       16.43       32.42      6.91 o
  -3  13  10     3787.51     3584.86     42.59 o
  -2  13  10      179.11      159.69     12.17 o
  -1  13  10     1938.38     1743.72     20.24 o
   0  13  10      376.05      387.32     10.31 o
   1  13  10      572.21      518.39     11.44 o
   2  13  10      544.17      548.08     14.04 o
   3  13  10      713.35      714.35     13.12 o
   4  13  10     1393.11     1313.44     19.74 o
   5  13  10        0.94        3.38      7.43 o
   6  13  10        1.79       -2.45      8.97 o
   7  13  10       90.14       87.70     13.11 o
   8  13  10       10.56        0.76     10.17 o
  -8  14  10      402.68      341.30     13.36 o
  -7  14  10        0.37        3.24      9.16 o
  -6  14  10      768.96      800.86     25.22 o
  -5  14  10      123.97      136.24      8.77 o
  -4  14  10        6.57       -6.60      6.19 o
  -3  14  10       89.12      109.04      9.42 o
  -2  14  10       72.95      100.51     11.82 o
  -1  14  10       27.08       16.27      7.17 o
   0  14  10      344.81      330.97     10.78 o
   1  14  10      104.83       91.80      8.20 o
   2  14  10     1407.04     1428.16     18.38 o
   3  14  10     2107.12     2020.25     21.78 o
   4  14  10       64.43       52.51      7.84 o
   5  14  10      526.91      517.32     15.77 o
   6  14  10       43.38       42.59     10.73 o
   7  14  10       76.05       66.94     13.02 o
   8  14  10        0.28        2.20     10.34 o
  -8  15  10        1.19        7.47     10.35 o
  -7  15  10      271.32      290.33     15.25 o
  -6  15  10      598.38      596.40     18.62 o
  -5  15  10     2420.05     2402.98     29.14 o
  -4  15  10       27.55       25.60      7.22 o
  -3  15  10     1259.38     1235.03     20.97 o
  -2  15  10     4630.27     4415.45     43.36 o
  -1  15  10      784.15      738.29     15.47 o
   0  15  10      618.80      562.00     12.12 o
   1  15  10     1189.59     1158.54     16.58 o
   2  15  10     5697.70     5367.40     40.59 o
   3  15  10        2.08       -0.60      6.27 o
   4  15  10      626.22      598.91     14.36 o
   5  15  10      126.84      119.53      9.24 o
   6  15  10        1.17       -5.03      8.53 o
   7  15  10       12.90       10.32     10.98 o
   8  15  10      207.06      252.95     38.74 o
  -8  16  10      452.11      334.16     31.65 o
  -7  16  10        2.42       -0.24      8.26 o
  -6  16  10      925.42     1006.55     21.12 o
  -5  16  10      115.69       99.73     10.06 o
  -4  16  10      103.97      118.82      8.52 o
  -3  16  10        8.76       15.15      7.63 o
  -2  16  10      147.50      164.26     10.39 o
  -1  16  10       57.45       59.63      7.32 o
   0  16  10       50.01       50.35      6.77 o
   1  16  10       45.25       32.11      6.20 o
   2  16  10       58.81       56.20      6.89 o
   3  16  10       45.62       39.08      6.99 o
   4  16  10      165.57      170.80      9.36 o
   5  16  10      234.25      230.62     10.68 o
   6  16  10       82.79       80.88      9.75 o
   7  16  10       13.42       12.95     10.03 o
  -7  17  10        2.76       -4.78      7.36 o
  -6  17  10      124.19      131.75     10.38 o
  -5  17  10      269.19      310.33     12.22 o
  -4  17  10      368.04      353.04     10.89 o
  -3  17  10      378.72      405.11     12.88 o
  -2  17  10      613.40      603.27     14.91 o
  -1  17  10        4.70        1.63      6.64 o
   0  17  10     1603.81     1490.95     19.50 o
   1  17  10     7529.87     7199.59     52.09 o
   2  17  10      727.84      714.97     13.88 o
   3  17  10       13.63       13.56      6.56 o
   4  17  10     1475.04     1482.34     21.06 o
   5  17  10       33.46       22.58      7.72 o
   6  17  10      713.92      753.41     21.36 o
   7  17  10       20.19        9.92     11.86 o
  -7  18  10      111.40      137.72      9.01 o
  -6  18  10      504.13      512.93     17.47 o
  -5  18  10       75.18       87.16     10.00 o
  -4  18  10        9.08       13.59      7.37 o
  -3  18  10      432.84      462.36     13.73 o
  -2  18  10     1068.86     1085.49     19.42 o
  -1  18  10      901.33      884.08     15.29 o
   0  18  10      527.35      516.97     12.31 o
   1  18  10      423.99      376.21     11.44 o
   2  18  10     1145.68     1208.16     17.26 o
   3  18  10      189.54      191.35      8.86 o
   4  18  10        0.38       -0.32      7.13 o
   5  18  10       75.68       73.98      8.32 o
   6  18  10        0.85       -7.44     13.90 o
   7  18  10       55.74       65.88     10.77 o
  -7  19  10        0.15       -2.30      8.65 o
  -6  19  10       24.22       18.05      7.69 o
  -5  19  10       54.45       50.53      9.03 o
  -4  19  10        1.34        7.64      7.71 o
  -3  19  10       48.55       28.43      7.69 o
  -2  19  10      238.97      232.33     10.74 o
  -1  19  10       14.60        9.58      7.27 o
   0  19  10     2099.27     2071.89     22.32 o
   1  19  10     1528.99     1623.60     20.82 o
   2  19  10     1553.08     1574.66     19.09 o
   3  19  10      379.29      347.43     12.43 o
   4  19  10      978.97     1059.21     18.60 o
   5  19  10       12.31       10.83      7.55 o
   6  19  10     1086.04     1235.98     36.54 o
   7  19  10        9.27       49.13     17.01 o
  -7  20  10      333.85      344.86     26.46 o
  -6  20  10      140.77      128.04      9.44 o
  -5  20  10      330.00      351.91     12.50 o
  -4  20  10      561.87      640.20     19.16 o
  -3  20  10        2.79        4.27      7.40 o
  -2  20  10      234.54      231.31     10.07 o
  -1  20  10       75.43       65.09      8.21 o
   0  20  10      217.37      227.63      8.88 o
   1  20  10      189.45      193.52      9.63 o
   2  20  10       97.22      110.77      8.03 o
   3  20  10      172.21      192.94      8.59 o
   4  20  10       51.45       50.01      7.70 o
   5  20  10      367.84      353.40     17.41 o
   6  20  10       46.34       55.72     10.40 o
  -6  21  10        2.01       -4.64      7.05 o
  -5  21  10      223.20      245.76     11.13 o
  -4  21  10      143.98      201.45      9.37 o
  -3  21  10      382.74      378.77     11.69 o
  -2  21  10      229.13      233.69     11.12 o
  -1  21  10        0.51        4.86      7.47 o
   0  21  10      880.28      881.48     14.77 o
   1  21  10       97.57      103.70      8.36 o
   2  21  10      656.65      687.42     13.84 o
   3  21  10      542.13      535.04     12.79 o
   4  21  10      680.10      717.32     18.96 o
   5  21  10       18.36       14.78     10.04 o
   6  21  10      729.77      808.80     27.16 o
  -6  22  10       58.55       55.54      8.55 o
  -5  22  10      105.19      124.54     12.87 o
  -4  22  10      710.60      709.22     16.21 o
  -3  22  10       13.98       -3.17      7.54 o
  -2  22  10       12.71       12.81      7.85 o
  -1  22  10      261.09      260.30     11.42 o
   0  22  10      182.38      219.92      9.15 o
   1  22  10       36.69       50.18      7.74 o
   2  22  10      193.05      186.03      9.33 o
   3  22  10        0.22      -10.41      6.94 o
   4  22  10       16.14       25.77      7.75 o
   5  22  10       30.18       32.04      9.52 o
  -5  23  10       21.73       26.68      7.23 o
  -4  23  10        3.66       29.21      8.37 o
  -3  23  10        7.50       -1.74      6.86 o
  -2  23  10       39.81       39.29      7.99 o
  -1  23  10        5.78        4.03      7.86 o
   0  23  10      432.71      395.80     17.69 o
   1  23  10      729.30      785.79     19.72 o
   2  23  10      170.93      166.93      9.65 o
   3  23  10      123.64      117.91      9.61 o
   4  23  10       77.38       64.70      8.18 o
   5  23  10       12.91       22.85     10.55 o
  -5  24  10      327.07      329.93     19.78 o
  -4  24  10        0.18        3.14      8.51 o
  -3  24  10        0.73      -10.27      6.85 o
  -2  24  10        9.85       19.80      7.19 o
  -1  24  10       82.70       79.38      8.72 o
   0  24  10       17.62       23.95      8.78 o
   1  24  10       47.94       42.63      8.52 o
   2  24  10      266.38      277.22     15.59 o
   3  24  10       25.61       15.25      7.80 o
   4  24  10       89.62       93.76      9.89 o
   5  24  10       44.81       31.18     17.01 o
  -4  25  10       27.81       29.56      7.77 o
  -3  25  10       30.35       30.52      8.35 o
  -2  25  10        1.46        3.31      7.13 o
  -1  25  10       14.00       11.35      7.50 o
   0  25  10       52.54       33.68      8.82 o
   1  25  10      117.82       90.56      8.90 o
   2  25  10      293.14      257.16     11.16 o
   3  25  10        0.01        5.40      8.05 o
   4  25  10       45.00       27.79      8.19 o
  -4  26  10      249.96      225.14     25.51 o
  -3  26  10       66.72       66.55      8.24 o
  -2  26  10        0.31       -0.10      8.24 o
  -1  26  10       91.41       59.79      9.05 o
   0  26  10      124.18      113.95      9.14 o
   1  26  10       28.90       28.41      7.73 o
   2  26  10      189.28      169.82     10.55 o
   3  26  10       26.64       36.83      8.13 o
  -3  27  10      141.78      152.81     12.24 o
  -2  27  10       50.81       27.35      9.04 o
  -1  27  10       46.80       35.81     10.08 o
   0  27  10      385.90      337.06     18.56 o
   1  27  10       48.51       54.46      8.03 o
   2  27  10       36.53       37.33      8.24 o
   3  27  10      108.17       93.75     12.02 o
  -2  28  10       46.93       26.80     13.73 o
  -1  28  10      664.69      632.04     23.32 o
   0  28  10       52.72       53.65      7.89 o
   1  28  10       65.55       55.20     10.15 o
   2  28  10        8.57       33.07     17.01 o
  -9   1  11       27.06        5.45     13.06 o
  -8   1  11       11.59        9.36      9.50 o
  -7   1  11      172.38      177.72     11.02 o
  -6   1  11       77.87       83.36      8.96 o
  -5   1  11      309.84      284.99      9.69 o
  -4   1  11       65.53       35.23      8.63 o
  -3   1  11     1063.69     1037.17     16.75 o
  -2   1  11      307.79      344.15      8.16 o
  -1   1  11      335.55      348.87     10.71 o
   0   1  11      910.13      958.56     15.85 o
   1   1  11     1549.57     1604.84     18.97 o
   2   1  11      812.90      826.55     13.79 o
   3   1  11      614.29      623.04     22.26 o
   4   1  11      729.46      809.13     43.85 o
   7   1  11       66.48       45.64     22.02 o
   8   1  11       96.79       70.35     29.52 o
  -9   2  11        0.51       -8.91     10.64 o
  -8   2  11      422.23      457.01     17.98 o
  -7   2  11        3.04        0.61      7.56 o
  -6   2  11        1.95       -9.71      6.60 o
  -5   2  11      104.70      103.63      7.62 o
  -4   2  11        3.98        9.44      8.94 o
  -3   2  11      155.83      198.09      8.84 o
  -2   2  11        0.84       -1.32      3.68 o
  -1   2  11       20.39       54.73      6.23 o
   0   2  11      245.23      247.93      8.95 o
   1   2  11      287.80      348.81      8.99 o
   2   2  11      487.29      525.99     13.19 o
   3   2  11       95.21       82.66      9.08 o
   4   2  11      380.47      407.31     76.06 o
   5   2  11      264.69      281.56     51.02 o
   6   2  11      337.75      354.66     35.39 o
   7   2  11      425.58      473.86     29.07 o
   8   2  11      963.09      880.49     65.67 o
  -9   3  11       11.70       -7.16     11.73 o
  -8   3  11      409.12      407.05     16.21 o
  -7   3  11      901.72      901.98     19.99 o
  -6   3  11     1495.81     1427.82     23.46 o
  -5   3  11     2382.77     2246.13     27.11 o
  -4   3  11      316.04      285.36     28.91 o
  -3   3  11     2652.83     2578.56     57.26 o
  -2   3  11      551.72      518.70      9.35 o
  -1   3  11      888.52      881.03     14.14 o
   0   3  11     2746.19     2519.99     33.76 o
   1   3  11      256.69      230.39      7.68 o
   2   3  11      985.66      984.93     16.59 o
   3   3  11     6703.59     6584.82    104.38 o
   4   3  11       71.36       68.67     12.69 o
   5   3  11     1094.33     1074.41    109.60 o
   6   3  11       93.64       50.43     25.98 o
   7   3  11        0.62      -24.52     16.35 o
   8   3  11       80.78       89.64     16.86 o
  -9   4  11        0.28       25.16     15.08 o
  -8   4  11      865.67      880.85     23.44 o
  -7   4  11        1.75       -1.07      8.43 o
  -6   4  11     1380.00     1349.04     21.98 o
  -5   4  11      275.73      318.77     14.26 o
  -4   4  11      569.48      573.51     23.90 o
  -3   4  11       80.80      100.95      7.26 o
  -2   4  11       24.87       34.72      4.95 o
  -1   4  11      722.32      814.58     13.04 o
   0   4  11      443.89      474.51     10.35 o
   1   4  11       48.83       47.93      6.97 o
   2   4  11      825.14      830.27     14.15 o
   3   4  11      206.03      221.57     18.87 o
   4   4  11      104.48      107.53     12.55 o
   5   4  11      197.75      223.14     25.80 o
   6   4  11      363.35      348.11     25.06 o
   7   4  11      201.36      210.77     28.27 o
   8   4  11      845.92      913.21     32.69 o
  -9   5  11      822.30      839.63     54.80 o
  -8   5  11      134.56      172.12     12.39 o
  -7   5  11      486.73      554.78     17.84 o
  -6   5  11       52.68       46.48      7.87 o
  -5   5  11       98.79      100.48      8.00 o
  -4   5  11     1258.88     1150.39     25.38 o
  -3   5  11     1085.52     1109.07     17.96 o
  -2   5  11      694.24      691.80     11.70 o
  -1   5  11      740.91      736.01     12.63 o
   0   5  11     1392.83     1295.27     17.21 o
   1   5  11      224.35      172.48      7.22 o
   2   5  11     1100.31     1047.12     17.99 o
   3   5  11     1466.08     1603.00     28.58 o
   4   5  11     1405.00     1409.03     38.38 o
   5   5  11        8.90      -10.71     12.82 o
   6   5  11       92.55      100.36     14.17 o
   7   5  11       46.23       62.75     18.02 o
   8   5  11      295.80      322.96     27.80 o
  -9   6  11        1.13       18.64     12.68 o
  -8   6  11       18.87       27.77      9.65 o
  -7   6  11        1.56       11.23     10.26 o
  -6   6  11      198.04      231.33     11.23 o
  -5   6  11     1716.35     1571.81     23.66 o
  -4   6  11      207.01      238.74     15.16 o
  -3   6  11     1290.95     1232.08     19.30 o
  -2   6  11      166.11      185.74      7.46 o
  -1   6  11      710.34      679.62     12.44 o
   0   6  11     2752.35     2758.06     28.60 o
   1   6  11     3044.25     3057.00     31.44 o
   2   6  11     4332.89     4371.26     46.35 o
   3   6  11     1204.91     1201.28     19.66 o
   4   6  11      131.19      113.21      8.81 o
   5   6  11      552.34      577.89     30.96 o
   6   6  11      382.06      407.86     19.77 o
   7   6  11      608.22      653.16     29.35 o
   8   6  11      847.71      875.29     31.61 o
  -9   7  11      676.21      737.14     60.00 o
  -8   7  11      311.20      313.77     15.03 o
  -7   7  11      985.18     1024.93     21.86 o
  -6   7  11        1.40       10.61      7.03 o
  -5   7  11     2273.49     2186.98     28.21 o
  -4   7  11       11.99       13.76      8.11 o
  -3   7  11     2523.53     2425.60     29.53 o
  -2   7  11     8596.82     8389.97     64.83 o
  -1   7  11      353.84      310.77      9.42 o
   0   7  11     2043.77     1994.38     22.25 o
   1   7  11       65.41       47.25      5.92 o
   2   7  11     5133.30     5147.17     51.90 o
   3   7  11      895.64      935.48     19.46 o
   4   7  11     1810.68     1778.68     23.88 o
   5   7  11      295.96      291.83     16.34 o
   6   7  11        8.30       19.64     11.83 o
   7   7  11       63.76      101.31     14.06 o
   8   7  11       25.13       38.45     14.50 o
  -9   8  11        1.16        4.10     12.21 o
  -8   8  11       65.20       62.18      9.03 o
  -7   8  11       67.17       65.48     10.68 o
  -6   8  11      401.47      396.66     15.40 o
  -5   8  11        3.93        7.20      6.82 o
  -4   8  11       82.57       74.80      7.87 o
  -3   8  11     2192.76     2043.51     29.70 o
  -2   8  11        2.65        0.57      5.01 o
  -1   8  11      107.03      121.15      6.80 o
   0   8  11      256.12      225.00      8.35 o
   1   8  11      371.15      397.92     11.72 o
   2   8  11      915.99      856.00     16.19 o
   3   8  11     1281.86     1318.29     18.57 o
   4   8  11        8.02       -5.66      7.13 o
   5   8  11     1579.49     1608.08     25.88 o
   6   8  11        1.46       23.75     11.80 o
   7   8  11        1.27        6.16     11.81 o
   8   8  11       96.95      114.65     16.18 o
  -9   9  11       37.11       49.13     19.84 o
  -8   9  11        8.57        5.84      7.64 o
  -7   9  11      216.92      273.74     14.71 o
  -6   9  11        0.72       -0.46     10.30 o
  -5   9  11     1606.80     1561.82     23.45 o
  -4   9  11     1142.97     1097.17     23.45 o
  -3   9  11      737.37      660.32     23.49 o
  -2   9  11     1154.74     1126.25     17.04 o
  -1   9  11      258.65      222.40      8.71 o
   0   9  11     2013.62     2035.99     22.59 o
   1   9  11      150.79      192.80      8.22 o
   2   9  11     3237.69     3185.91     31.92 o
   3   9  11     1411.55     1373.39     20.60 o
   4   9  11     1728.07     1628.49     26.02 o
   5   9  11     1102.28     1093.42     21.76 o
   6   9  11       80.72       72.06     16.02 o
   7   9  11      766.82      772.15     31.58 o
   8   9  11       35.87       14.44     13.27 o
  -8  10  11        1.03       -0.69      7.13 o
  -7  10  11      835.89      788.08     27.06 o
  -6  10  11     1765.50     1706.65     30.88 o
  -5  10  11       29.13       35.28      7.32 o
  -4  10  11      431.29      395.00     12.44 o
  -3  10  11      207.82      213.07     27.41 o
  -2  10  11      483.16      475.74     14.87 o
  -1  10  11      194.56      180.40      8.33 o
   0  10  11       87.48       99.54      7.01 o
   1  10  11      896.20      909.65     14.97 o
   2  10  11      551.38      588.35     12.44 o
   3  10  11      897.29      851.06     14.21 o
   4  10  11        3.86        5.14      7.53 o
   5  10  11      866.31      831.43     19.36 o
   6  10  11      268.25      246.08     14.59 o
   7  10  11       21.56       14.28     11.74 o
   8  10  11       12.70        2.69     13.33 o
  -8  11  11      178.91      178.24     13.09 o
  -7  11  11      476.25      483.47     23.02 o
  -6  11  11     1422.98     1353.91     25.72 o
  -5  11  11      954.74      914.44     21.92 o
  -4  11  11       35.13       38.17      7.62 o
  -3  11  11      493.46      474.80     15.09 o
  -2  11  11       20.36       10.22      7.20 o
  -1  11  11      535.12      537.48     12.41 o
   0  11  11     1051.12     1023.28     15.35 o
   1  11  11       18.53        7.45      5.55 o
   2  11  11      915.06      889.11     15.98 o
   3  11  11      482.80      498.39     14.45 o
   4  11  11     1009.48     1088.69     20.76 o
   5  11  11      170.62      192.75     11.36 o
   6  11  11      222.68      241.31     14.32 o
   7  11  11      294.13      295.87     26.87 o
   8  11  11       23.00       44.50     12.68 o
  -8  12  11      245.23      248.34     10.79 o
  -7  12  11      182.67      206.03     13.71 o
  -6  12  11      100.92       95.12     12.05 o
  -5  12  11      354.74      330.07     14.48 o
  -4  12  11      629.28      564.51     13.93 o
  -3  12  11      516.84      472.01     15.13 o
  -2  12  11      236.50      237.64     14.39 o
  -1  12  11      267.81      263.78     10.55 o
   0  12  11      764.48      717.00     13.72 o
   1  12  11     1932.31     1889.23     22.00 o
   2  12  11      118.86      112.49      7.29 o
   3  12  11        1.11        0.00      6.14 o
   4  12  11        0.43        7.14      7.20 o
   5  12  11      194.34      220.95     11.69 o
   6  12  11      174.29      149.16     12.75 o
   7  12  11       52.10       29.95     13.82 o
   8  12  11       93.06       85.72     12.90 o
  -8  13  11      194.65      188.11     14.61 o
  -7  13  11        5.71        8.47      8.96 o
  -6  13  11      328.25      311.74     15.93 o
  -5  13  11      310.64      296.43     12.86 o
  -4  13  11        8.49        1.61      6.72 o
  -3  13  11      351.93      377.89     14.10 o
  -2  13  11      206.45      210.50     10.50 o
  -1  13  11        2.00       -9.39      6.26 o
   0  13  11      738.70      713.12     15.65 o
   1  13  11      101.47       85.72      6.90 o
   2  13  11      450.64      416.15     10.41 o
   3  13  11       75.52       94.10      7.74 o
   4  13  11      138.69      150.74     11.24 o
   5  13  11       20.30        7.78      8.58 o
   6  13  11      336.92      363.27     15.09 o
   7  13  11       48.26       25.46     13.14 o
   8  13  11       92.88       80.71     14.35 o
  -8  14  11       18.18       15.38      9.48 o
  -7  14  11       35.99       33.42      9.20 o
  -6  14  11      462.74      440.15     17.52 o
  -5  14  11        5.53        4.91      7.62 o
  -4  14  11     2833.46     2691.78     30.97 o
  -3  14  11     1284.12     1138.45     21.12 o
  -2  14  11      178.45      160.59      9.62 o
  -1  14  11      809.32      808.48     14.40 o
   0  14  11       46.81       36.15      6.12 o
   1  14  11     1567.33     1423.29     17.41 o
   2  14  11     4949.71     4763.78     38.41 o
   3  14  11        9.10        6.24      6.88 o
   4  14  11       11.72        6.69      6.78 o
   5  14  11      450.68      473.89     15.12 o
   6  14  11      407.89      364.14     15.80 o
   7  14  11      175.70      195.38     17.13 o
  -8  15  11      363.29      449.79     24.32 o
  -7  15  11       69.13       78.18      9.82 o
  -6  15  11      194.16      199.33     14.81 o
  -5  15  11       31.45       37.20      9.22 o
  -4  15  11       88.70       69.00      8.11 o
  -3  15  11     1557.43     1516.55     22.00 o
  -2  15  11      185.15      239.59     10.80 o
  -1  15  11      243.70      249.19     10.18 o
   0  15  11     1313.76     1312.26     17.13 o
   1  15  11      797.37      773.40     14.28 o
   2  15  11      535.20      563.44     12.18 o
   3  15  11      511.43      503.14     12.85 o
   4  15  11        0.92        5.46      6.98 o
   5  15  11      452.79      507.87     15.14 o
   6  15  11       44.56       47.99      9.00 o
   7  15  11       31.61       35.69     11.60 o
  -7  16  11      165.48      174.41      9.46 o
  -6  16  11        4.96       16.87      9.09 o
  -5  16  11        6.19       10.09      7.89 o
  -4  16  11       45.98       35.64      7.18 o
  -3  16  11        4.78       13.69      7.48 o
  -2  16  11      160.74      150.56      9.99 o
  -1  16  11     2301.09     2309.21     25.47 o
   0  16  11       65.62       53.28      6.74 o
   1  16  11      565.00      605.10     12.80 o
   2  16  11      381.33      382.21     10.74 o
   3  16  11      604.88      514.64     12.65 o
   4  16  11      194.77      194.79      9.49 o
   5  16  11       11.68       19.85      8.50 o
   6  16  11      219.11      203.58     11.81 o
   7  16  11        4.04        2.59      9.96 o
  -7  17  11      101.35      127.67      8.99 o
  -6  17  11      235.92      262.83     12.47 o
  -5  17  11      729.33      795.04     17.52 o
  -4  17  11      185.91      208.12      9.54 o
  -3  17  11       24.19       16.74      7.59 o
  -2  17  11      354.68      362.67     12.19 o
  -1  17  11      621.20      600.85     13.26 o
   0  17  11        0.32        6.46      6.32 o
   1  17  11      461.19      443.82     11.21 o
   2  17  11        2.86       -8.17      6.18 o
   3  17  11      293.65      290.11     10.46 o
   4  17  11        1.31        3.85      6.98 o
   5  17  11      336.06      379.94     14.67 o
   6  17  11       23.08       -5.57     10.55 o
   7  17  11       59.60       55.60     10.43 o
  -7  18  11        5.08        7.50      7.03 o
  -6  18  11       23.62       27.40      8.25 o
  -5  18  11       25.92       36.66      8.82 o
  -4  18  11      182.27      212.53      9.67 o
  -3  18  11       12.23       23.14      7.47 o
  -2  18  11      334.55      270.90     11.52 o
  -1  18  11       87.95       84.89      7.82 o
   0  18  11      193.36      186.48     10.08 o
   1  18  11      467.98      448.17     11.20 o
   2  18  11       84.52       55.79      7.05 o
   3  18  11      314.70      298.57     10.77 o
   4  18  11      454.13      472.17     12.22 o
   5  18  11        4.31        4.24      7.99 o
   6  18  11       41.95       36.15     10.76 o
  -7  19  11      282.04      294.87     11.51 o
  -6  19  11      968.10     1098.70     20.03 o
  -5  19  11      902.27     1058.74     20.47 o
  -4  19  11       34.72        6.08      7.47 o
  -3  19  11        8.47        8.48      7.17 o
  -2  19  11        1.63       -1.71      7.06 o
  -1  19  11       94.16       76.95      8.04 o
   0  19  11      928.02      961.68     15.44 o
   1  19  11      434.86      392.31     11.59 o
   2  19  11      128.29      105.43      7.60 o
   3  19  11      289.81      285.34     10.01 o
   4  19  11        2.09        1.43      6.67 o
   5  19  11        0.12        2.10      8.48 o
   6  19  11       82.27       68.01     10.69 o
  -6  20  11      224.31      168.25      9.59 o
  -5  20  11       23.15       23.97      7.67 o
  -4  20  11      540.16      563.84     13.32 o
  -3  20  11        1.53        6.80      7.03 o
  -2  20  11       83.85       71.70      8.49 o
  -1  20  11       10.91       15.27      6.99 o
   0  20  11      128.50      117.31      9.74 o
   1  20  11      390.71      423.60     11.79 o
   2  20  11      344.45      356.64     10.76 o
   3  20  11      923.13     1008.94     17.04 o
   4  20  11       66.55       56.55      7.24 o
   5  20  11      435.96      450.00     17.38 o
   6  20  11      267.33      227.35     25.92 o
  -6  21  11        0.30        4.90      7.78 o
  -5  21  11        1.50        2.01      7.09 o
  -4  21  11      246.45      282.00      9.96 o
  -3  21  11       19.61       20.26      6.37 o
  -2  21  11       73.50       74.57      9.47 o
  -1  21  11        2.71       18.64      7.44 o
   0  21  11     1205.09     1232.63     18.78 o
   1  21  11      159.12      156.54      8.74 o
   2  21  11      184.54      170.89      8.38 o
   3  21  11      173.07      176.06      8.97 o
   4  21  11        0.79       11.37      7.67 o
   5  21  11      448.05      528.69     17.75 o
  -6  22  11        9.60        9.45     13.23 o
  -5  22  11       16.47       10.84      9.73 o
  -4  22  11      418.45      414.88     14.58 o
  -3  22  11       64.48       57.84      8.30 o
  -2  22  11      211.63      220.28     10.80 o
  -1  22  11        2.45       -6.80      7.70 o
   0  22  11      166.32      188.54      9.59 o
   1  22  11       11.25       20.20      7.07 o
   2  22  11        0.38       10.15      6.80 o
   3  22  11      595.31      589.01     16.63 o
   4  22  11       42.67       56.32      9.99 o
   5  22  11      110.11      108.72     10.76 o
  -5  23  11       32.13       40.89     13.67 o
  -4  23  11       95.23      115.46      9.46 o
  -3  23  11       58.59       68.46      8.02 o
  -2  23  11      549.62      543.14     13.12 o
  -1  23  11       61.30       42.28      9.72 o
   0  23  11      298.01      299.50     11.46 o
   1  23  11      117.51      139.33      8.50 o
   2  23  11     1255.89     1358.54     25.28 o
   3  23  11       92.58       94.01      8.63 o
   4  23  11        1.29       -5.37      7.95 o
  -4  24  11       33.78       37.22      7.94 o
  -3  24  11      409.59      414.70     14.84 o
  -2  24  11      337.54      387.20     11.63 o
  -1  24  11       23.61       28.91      9.36 o
   0  24  11      181.17      179.80     13.56 o
   1  24  11       88.56       90.82      8.54 o
   2  24  11       59.89       59.04      8.36 o
   3  24  11       42.76       38.97      9.44 o
   4  24  11       59.66       34.10      8.45 o
  -4  25  11      128.82      115.12     33.37 o
  -3  25  11       22.87       10.73      8.44 o
  -2  25  11      324.01      331.64     20.44 o
  -1  25  11        0.58       -7.21      7.03 o
   0  25  11      114.79      114.28      9.22 o
   1  25  11      310.56      303.65     13.66 o
   2  25  11       41.97       45.49      8.54 o
   3  25  11      209.91      237.21     11.86 o
  -3  26  11      291.49      284.81     18.56 o
  -2  26  11      310.01      281.08     14.82 o
  -1  26  11       34.12       40.69      8.81 o
   0  26  11       71.23       64.78      8.25 o
   1  26  11       51.89       43.57      7.89 o
   2  26  11        0.64       -8.05      6.94 o
   3  26  11       30.16       24.93     11.05 o
  -2  27  11       14.86        6.48      9.33 o
  -1  27  11      279.43      290.03     22.58 o
   0  27  11        7.34        4.32      8.68 o
   1  27  11        3.27       11.57      9.27 o
   2  27  11      125.99      109.89     11.73 o
   0  28  11       29.38        6.61     16.06 o
  -8   0  12      156.39      156.93     16.55 o
  -7   0  12      227.67      233.21     20.20 o
  -6   0  12       70.41       94.29     14.83 o
  -5   0  12       31.86       25.10      9.64 o
  -4   0  12     1833.97     1754.99     60.46 o
  -3   0  12      497.09      540.31     16.09 o
  -2   0  12      342.33      352.85     17.66 o
  -1   0  12     2634.78     2829.11     44.36 o
   0   0  12      458.23      498.49     16.50 o
   1   0  12     1796.71     1861.15     30.41 o
   2   0  12      454.51      398.94     16.09 o
   3   0  12      322.44      308.34     23.28 o
  -9   1  12      131.67      128.92     14.14 o
  -8   1  12     1580.61     1652.63     39.79 o
  -7   1  12       11.59        9.54      8.89 o
  -6   1  12     3209.16     3124.63     43.86 o
  -5   1  12     2165.33     2058.78     28.10 o
  -4   1  12     2877.52     2762.92     56.90 o
  -3   1  12      207.91      205.71      8.27 o
  -2   1  12     6266.88     5700.51     57.25 o
  -1   1  12      697.57      713.29     15.05 o
   0   1  12     5454.75     5125.95     50.98 o
   1   1  12      255.25      305.18      8.96 o
   2   1  12     3436.32     3271.31     39.77 o
   3   1  12      135.09      139.33     10.90 o
   4   1  12     1973.44     2029.35     70.06 o
  -9   2  12       83.91       94.69     13.27 o
  -8   2  12      133.12      157.36     11.52 o
  -7   2  12       46.43       48.04     10.06 o
  -6   2  12       19.35       30.29      8.50 o
  -5   2  12     1317.50     1208.62     21.95 o
  -4   2  12      282.22      241.36     15.54 o
  -3   2  12      759.00      763.89     13.78 o
  -2   2  12       78.54       96.41      7.49 o
  -1   2  12      956.87     1026.95     15.86 o
   0   2  12      166.79      165.77      8.09 o
   1   2  12      490.29      510.70     12.16 o
   2   2  12     1389.50     1439.52     22.55 o
   3   2  12      505.00      508.72     19.27 o
   4   2  12     1744.10     1651.91    154.01 o
  -9   3  12        4.81        0.00     11.86 o
  -8   3  12      435.61      464.33     17.00 o
  -7   3  12      124.98      140.81     12.51 o
  -6   3  12     2060.13     2084.61     32.14 o
  -5   3  12     1444.89     1271.52     22.56 o
  -4   3  12     1783.62     1673.65     30.80 o
  -3   3  12       19.76       28.46      6.03 o
  -2   3  12      280.83      243.18      9.03 o
  -1   3  12       20.82       39.12      5.61 o
   0   3  12       49.71       39.00      5.65 o
   1   3  12      243.31      266.21      8.47 o
   2   3  12      861.47      784.67     15.94 o
   3   3  12       12.21       -1.59      6.41 o
   4   3  12     2603.56     2561.28     50.43 o
   5   3  12      835.88      933.56     51.24 o
   6   3  12     1653.81     1756.45     93.54 o
   7   3  12      432.12      459.12     33.38 o
   8   3  12      328.22      307.07     32.12 o
  -9   4  12        6.00       -1.98     11.18 o
  -8   4  12       55.81       62.15      9.60 o
  -7   4  12      876.77      867.04     21.35 o
  -6   4  12      159.84      179.04     11.49 o
  -5   4  12     3153.07     2944.50     36.58 o
  -4   4  12     1371.50     1290.04     24.35 o
  -3   4  12     1503.96     1375.60     19.68 o
  -2   4  12      309.53      315.10     12.12 o
  -1   4  12      306.11      340.51     10.08 o
   0   4  12     1197.81     1108.51     16.94 o
   1   4  12       22.15       39.27      5.30 o
   2   4  12      348.51      359.71     10.69 o
   3   4  12      414.88      445.79     20.79 o
   4   4  12      179.34      184.59     13.83 o
   5   4  12      164.38      193.76     32.50 o
   6   4  12      203.73      220.86     56.69 o
   7   4  12        7.56       -0.63     20.97 o
   8   4  12        0.40       17.01     21.73 o
  -9   5  12      194.23      227.68     17.09 o
  -8   5  12      212.37      243.30     14.91 o
  -7   5  12        3.13        3.35      9.44 o
  -6   5  12     1106.60     1064.61     22.40 o
  -5   5  12       16.21       10.21      7.48 o
  -4   5  12     1291.66     1171.37     20.98 o
  -3   5  12       23.57       33.14      6.16 o
  -2   5  12      704.92      647.87     13.51 o
  -1   5  12     1591.37     1505.05     20.05 o
   0   5  12        2.17       -4.36      4.88 o
   1   5  12      939.32      966.87     15.60 o
   2   5  12      101.18      128.22      7.13 o
   3   5  12       18.86       15.87      7.48 o
   4   5  12      138.97      149.27     11.09 o
   5   5  12      228.97      207.70     18.33 o
   6   5  12      666.02      686.15     48.05 o
   7   5  12      214.59      217.43     39.21 o
   8   5  12        9.56       14.97     19.84 o
  -9   6  12        6.05       -6.61     18.90 o
  -8   6  12       97.79      114.18     10.72 o
  -7   6  12      263.15      266.43     14.64 o
  -6   6  12      446.87      447.94     15.61 o
  -5   6  12      983.39      909.76     19.38 o
  -4   6  12        2.96        6.62      6.87 o
  -3   6  12      374.88      399.78     22.63 o
  -2   6  12        9.00        6.54      5.55 o
  -1   6  12      169.51      161.66      7.87 o
   0   6  12        1.50       -4.99      4.91 o
   1   6  12     2127.93     2113.07     24.37 o
   2   6  12       94.59      116.94      6.99 o
   3   6  12      434.43      391.21     14.64 o
   4   6  12      699.63      741.93     20.72 o
   5   6  12      687.54      698.82     27.83 o
   6   6  12       34.85       19.81     19.38 o
   7   6  12        0.26       11.62     16.31 o
   8   6  12        7.47        6.56     20.31 o
  -8   7  12        0.37      -12.04      8.03 o
  -7   7  12      499.23      531.19     21.24 o
  -6   7  12       30.90       52.40      8.93 o
  -5   7  12       48.93       50.83      8.74 o
  -4   7  12      225.74      226.62     10.70 o
  -3   7  12       40.03       30.30     11.27 o
  -2   7  12      450.68      471.17     11.94 o
  -1   7  12      177.70      192.82      8.73 o
   0   7  12      223.06      269.04      8.88 o
   1   7  12       12.96        4.68      5.16 o
   2   7  12       35.75       21.99      5.76 o
   3   7  12      419.98      408.27     14.25 o
   4   7  12       69.76       56.69      7.85 o
   5   7  12       35.35       30.15     12.35 o
   6   7  12        6.20      -10.03     12.48 o
   7   7  12      311.71      315.86     28.21 o
   8   7  12      162.52      168.18     20.01 o
  -8   8  12      147.33      141.03      9.90 o
  -7   8  12      242.28      242.08     13.88 o
  -6   8  12      197.46      192.32     12.45 o
  -5   8  12     3859.26     3596.01     41.28 o
  -4   8  12       48.45       35.99      7.27 o
  -3   8  12      114.94       83.58     12.75 o
  -2   8  12       33.93       33.13      6.43 o
  -1   8  12       26.52       16.41      5.42 o
   0   8  12      206.06      229.39      8.27 o
   1   8  12     2762.51     2703.71     27.69 o
   2   8  12      222.84      208.59      9.14 o
   3   8  12     1410.70     1385.40     18.70 o
   4   8  12      256.22      241.22     10.90 o
   5   8  12      169.48      152.22     14.70 o
   6   8  12      268.61      257.29     21.76 o
   7   8  12      431.23      474.50     34.70 o
   8   8  12        5.89        0.94     14.93 o
  -8   9  12      541.27      545.65     20.58 o
  -7   9  12       45.64       46.09     10.24 o
  -6   9  12      996.66      952.26     28.83 o
  -5   9  12      456.21      461.93     14.32 o
  -4   9  12      223.36      248.90     10.80 o
  -3   9  12       19.59       29.18      8.53 o
  -2   9  12      392.33      356.52     12.78 o
  -1   9  12      756.91      741.19     13.40 o
   0   9  12       87.22       76.93      6.24 o
   1   9  12      137.84      139.72      7.40 o
   2   9  12     1167.63     1183.16     19.61 o
   3   9  12       23.14       28.29      6.36 o
   4   9  12     1167.71     1220.36     22.33 o
   5   9  12       20.66       16.12      9.32 o
   6   9  12      150.59      108.12     14.68 o
   7   9  12       18.25       17.77     18.22 o
   8   9  12      157.96      109.56     17.33 o
  -8  10  12      210.84      183.14      9.75 o
  -7  10  12       70.17       73.08      9.88 o
  -6  10  12       62.40       46.24      9.24 o
  -5  10  12      202.98      217.50     11.32 o
  -4  10  12     1734.64     1625.40     23.19 o
  -3  10  12       14.42       26.71      8.26 o
  -2  10  12       80.57       92.73     11.02 o
  -1  10  12      592.36      619.56     15.67 o
   0  10  12      160.90      183.24      8.14 o
   1  10  12     3809.17     3699.32     34.49 o
   2  10  12      687.54      724.45     15.07 o
   3  10  12     1571.22     1523.83     19.13 o
   4  10  12      376.83      331.45     12.82 o
   5  10  12        1.10        2.37      9.10 o
   6  10  12      424.86      377.14     26.35 o
   7  10  12       25.17       27.13     13.84 o
   8  10  12      349.23      307.41     20.97 o
  -8  11  12       38.47       40.89      9.33 o
  -7  11  12      406.22      404.06     14.48 o
  -6  11  12      338.49      340.80     16.06 o
  -5  11  12        2.58        4.50      7.35 o
  -4  11  12      215.10      231.41     10.66 o
  -3  11  12      416.24      450.18     23.88 o
  -2  11  12      212.31      227.38      9.60 o
  -1  11  12      592.41      597.85     14.39 o
   0  11  12      163.68      160.82      9.17 o
   1  11  12      465.40      435.00     10.57 o
   2  11  12      405.53      385.63      9.75 o
   3  11  12      792.80      792.54     13.98 o
   4  11  12       96.08      126.47      9.93 o
   5  11  12       42.71       46.39      9.68 o
   6  11  12      826.03      854.08     25.57 o
   7  11  12        1.02        2.85     12.97 o
   8  11  12      225.29      275.89     28.35 o
  -8  12  12      118.72      136.04     12.96 o
  -7  12  12      226.96      243.54     12.01 o
  -6  12  12      162.21      148.51     12.55 o
  -5  12  12       90.05       88.79      9.42 o
  -4  12  12     1256.54     1225.56     19.33 o
  -3  12  12        3.26       -9.67      7.68 o
  -2  12  12      721.36      738.77     15.03 o
  -1  12  12        0.29       12.22      6.00 o
   0  12  12      112.94      108.61      7.21 o
   1  12  12       38.70       21.70      6.02 o
   2  12  12       27.64       29.22      5.81 o
   3  12  12       23.80       23.30      6.75 o
   4  12  12      101.25      104.53      9.72 o
   5  12  12       13.99       17.74      8.68 o
   6  12  12      290.85      304.73     16.77 o
   7  12  12      368.71      341.03     18.66 o
  -8  13  12      102.62      132.35     11.33 o
  -7  13  12        2.13        8.50      7.99 o
  -6  13  12      897.12      970.33     23.70 o
  -5  13  12        6.26       -4.45      8.22 o
  -4  13  12     1812.40     1771.24     23.05 o
  -3  13  12      627.55      658.27     15.98 o
  -2  13  12      303.92      270.82     10.47 o
  -1  13  12       65.78       56.11      7.45 o
   0  13  12     2072.23     1974.26     22.50 o
   1  13  12       37.09       27.89      6.33 o
   2  13  12     2249.83     2015.62     20.93 o
   3  13  12      674.49      679.27     13.88 o
   4  13  12     3146.70     3204.53     38.55 o
   5  13  12      978.63      954.71     19.23 o
   6  13  12     1744.34     1802.77     32.88 o
   7  13  12       20.74       26.48     13.64 o
  -8  14  12       24.00       18.90     14.17 o
  -7  14  12        1.17        3.41      7.30 o
  -6  14  12       43.61       39.57      9.95 o
  -5  14  12       28.95       33.28      8.13 o
  -4  14  12     1361.94     1431.33     20.89 o
  -3  14  12      260.92      255.94     11.17 o
  -2  14  12      515.61      513.04     12.75 o
  -1  14  12      707.64      694.85     14.92 o
   0  14  12       29.14       20.59      6.58 o
   1  14  12     1403.63     1411.51     18.46 o
   2  14  12      173.41      167.82      8.06 o
   3  14  12      870.67      811.56     14.96 o
   4  14  12      157.74      172.62     10.00 o
   5  14  12        1.93        1.53      8.18 o
   6  14  12        2.06       -7.16     10.34 o
   7  14  12       47.04       44.59     11.72 o
  -7  15  12      394.64      403.20     12.03 o
  -6  15  12      167.40      193.86     11.70 o
  -5  15  12       33.23       24.87      8.85 o
  -4  15  12      369.88      423.53     12.72 o
  -3  15  12        4.08        6.58      7.61 o
  -2  15  12      287.10      320.88     10.73 o
  -1  15  12      458.67      458.31     12.62 o
   0  15  12       22.02       26.99      6.40 o
   1  15  12      500.76      529.92     12.32 o
   2  15  12       16.90       18.84      6.28 o
   3  15  12      552.78      532.18     12.67 o
   4  15  12        7.39        3.26      7.40 o
   5  15  12      298.93      311.25     16.58 o
   6  15  12       97.09       94.93     12.33 o
   7  15  12       98.13       82.93     13.81 o
  -7  16  12        7.51       15.92      6.39 o
  -6  16  12      361.61      397.16     14.81 o
  -5  16  12      931.95      894.11     26.01 o
  -4  16  12      274.05      276.89     11.01 o
  -3  16  12       74.22       62.28      8.17 o
  -2  16  12      784.67      730.62     15.53 o
  -1  16  12       27.17       13.79      6.82 o
   0  16  12       62.33       61.37      7.34 o
   1  16  12     2835.01     2708.35     27.45 o
   2  16  12      182.91      177.67     11.33 o
   3  16  12      877.38      928.74     16.68 o
   4  16  12     1015.85     1028.64     19.43 o
   5  16  12      170.04      172.64     10.26 o
   6  16  12        0.14       -3.26     10.63 o
   7  16  12      254.01      256.05     26.46 o
  -7  17  12        8.61       10.20      7.43 o
  -6  17  12      218.54      245.66     11.29 o
  -5  17  12      558.79      519.82     14.07 o
  -4  17  12      420.30      405.37     11.43 o
  -3  17  12      848.37      783.58     15.50 o
  -2  17  12       13.64       -4.24      7.63 o
  -1  17  12       40.30       27.53      6.87 o
   0  17  12      234.24      251.83     10.88 o
   1  17  12       58.89       62.33      7.21 o
   2  17  12      750.80      714.35     13.74 o
   3  17  12      168.83      149.69      9.00 o
   4  17  12      259.03      274.34     11.35 o
   5  17  12       31.55       43.82      8.22 o
   6  17  12      239.37      221.54     18.28 o
  -7  18  12        1.94        8.37      7.73 o
  -6  18  12       96.93       99.52      8.46 o
  -5  18  12      676.65      623.43     15.89 o
  -4  18  12       47.06       46.44      7.10 o
  -3  18  12     1601.91     1573.06     21.13 o
  -2  18  12      775.00      764.74     17.54 o
  -1  18  12      804.57      801.94     14.18 o
   0  18  12      668.72      665.11     13.44 o
   1  18  12      971.70      960.73     17.60 o
   2  18  12      343.22      333.10     11.05 o
   3  18  12        9.39       14.30      6.86 o
   4  18  12        0.74       12.46      7.12 o
   5  18  12      251.27      308.57     14.57 o
   6  18  12       39.42       31.78     11.03 o
  -6  19  12      102.03      107.34      9.07 o
  -5  19  12      110.49      142.11      9.54 o
  -4  19  12       47.84       65.96      7.80 o
  -3  19  12        1.24        0.18      6.53 o
  -2  19  12        2.76        9.99      7.67 o
  -1  19  12      280.46      286.79     10.40 o
   0  19  12      616.47      620.18     14.25 o
   1  19  12       10.63        3.60      6.80 o
   2  19  12      542.39      464.00     11.21 o
   3  19  12      113.44      116.79      7.70 o
   4  19  12       72.80       57.32      7.73 o
   5  19  12        3.33        8.09      9.24 o
   6  19  12       18.07        7.08     11.40 o
  -6  20  12      530.40      557.11     17.45 o
  -5  20  12      436.06      406.00     13.79 o
  -4  20  12      129.56      139.77      8.79 o
  -3  20  12      222.22      201.92      9.06 o
  -2  20  12      140.67      149.51      9.44 o
  -1  20  12      907.20      887.19     15.54 o
   0  20  12      262.19      248.62      9.92 o
   1  20  12       11.66       18.50      7.10 o
   2  20  12      565.15      505.95     12.80 o
   3  20  12     1169.25     1262.76     19.27 o
   4  20  12       29.87       38.56      8.57 o
   5  20  12      216.90      204.12     12.11 o
  -5  21  12      507.69      560.15     21.93 o
  -4  21  12        0.13       -5.39      6.68 o
  -3  21  12       13.30       15.10      6.80 o
  -2  21  12       87.99       80.38      9.15 o
  -1  21  12        2.11        7.01      7.34 o
   0  21  12      693.68      731.92     14.16 o
   1  21  12      257.65      260.00      9.46 o
   2  21  12       14.64       17.97      6.84 o
   3  21  12      123.24      148.78      8.33 o
   4  21  12       63.09       55.93      9.43 o
   5  21  12       15.56       26.69     12.15 o
  -5  22  12       27.44       19.87      8.03 o
  -4  22  12       25.08       38.82      7.72 o
  -3  22  12        3.62        4.81      6.73 o
  -2  22  12       63.28       59.37      8.14 o
  -1  22  12       64.00       51.15     10.75 o
   0  22  12       19.01       10.80      7.17 o
   1  22  12      688.93      678.39     16.30 o
   2  22  12       29.32       23.39      7.04 o
   3  22  12      623.41      654.35     19.92 o
   4  22  12      122.88      104.47      9.99 o
  -5  23  12        0.04       17.95     13.23 o
  -4  23  12       12.26       15.12      8.30 o
  -3  23  12      296.54      306.73     12.45 o
  -2  23  12        0.11       -8.22      6.94 o
  -1  23  12        8.33       24.75      8.23 o
   0  23  12       57.85       56.85      8.36 o
   1  23  12       68.10       74.16      7.89 o
   2  23  12       47.92       30.93      8.55 o
   3  23  12        5.34        2.78      8.14 o
   4  23  12        1.07      -11.69      7.79 o
  -4  24  12      451.79      406.16     35.43 o
  -3  24  12      118.28      139.30      9.86 o
  -2  24  12        5.77       -6.60      8.11 o
  -1  24  12       82.82       78.26      9.49 o
   0  24  12      108.32      120.62      9.55 o
   1  24  12        8.55       25.32      7.14 o
   2  24  12      298.07      271.21     12.95 o
   3  24  12      771.17      807.92     22.57 o
  -3  25  12      117.41       94.80     14.86 o
  -2  25  12        1.34       10.74      7.40 o
  -1  25  12       13.80        6.14      7.64 o
   0  25  12       85.91       80.63     11.76 o
   1  25  12        1.62       -5.10      7.93 o
   2  25  12       68.72       64.43      8.62 o
   3  25  12       68.14       36.81     10.48 o
  -2  26  12       65.04       70.71     10.71 o
  -1  26  12       78.75       94.21     11.45 o
   0  26  12        0.73        4.26      8.40 o
   1  26  12      318.12      255.82     34.91 o
   2  26  12      192.37      181.28     31.37 o
  -1  27  12       12.88       13.72     12.64 o
   0  27  12      173.54      182.99     18.14 o
   1  27  12        7.92       18.90     18.90 o
  -8   1  13        0.99        7.70      8.66 o
  -7   1  13      185.76      225.43     12.85 o
  -6   1  13       62.96       67.19      9.34 o
  -5   1  13     1915.21     1788.81     25.88 o
  -4   1  13      398.23      418.89     13.73 o
  -3   1  13       54.12       34.26      8.91 o
  -2   1  13        7.92       -4.06      6.01 o
  -1   1  13       21.99       27.92      5.83 o
   0   1  13      106.21      115.37      7.49 o
   1   1  13      693.26      627.13     12.02 o
   2   1  13      222.00      221.72      8.57 o
   3   1  13        6.81        5.55     16.04 o
  -8   2  13      616.94      597.25     17.19 o
  -7   2  13      652.19      705.32     20.09 o
  -6   2  13      338.97      361.94     16.55 o
  -5   2  13       62.34       55.95      8.23 o
  -4   2  13      891.33      851.05     17.49 o
  -3   2  13      127.11      125.15     11.79 o
  -2   2  13      218.98      201.19      9.47 o
  -1   2  13      698.98      699.65     14.93 o
   0   2  13     1758.36     1649.22     21.47 o
   1   2  13        0.12       -0.25      4.39 o
   2   2  13       17.53       16.23      5.29 o
   3   2  13      364.41      368.35     18.17 o
   4   2  13     1124.82     1161.29     85.51 o
  -8   3  13      277.11      298.42     13.55 o
  -7   3  13      344.53      368.35     19.70 o
  -6   3  13       86.02       82.54     11.03 o
  -5   3  13       39.43       35.87      7.85 o
  -4   3  13      558.97      605.20     16.29 o
  -3   3  13      190.64      214.35     11.74 o
  -2   3  13      708.80      653.73     13.28 o
  -1   3  13     1103.01     1068.59     16.01 o
   0   3  13      583.50      465.62     12.62 o
   1   3  13     3658.75     3551.30     39.44 o
   2   3  13      129.77      160.89      7.74 o
   3   3  13       35.46       46.22      7.95 o
   4   3  13     1121.80     1090.30     28.74 o
   5   3  13        2.21        8.50     42.52 o
  -8   4  13      575.26      596.82     16.89 o
  -7   4  13      247.13      312.19     14.97 o
  -6   4  13      699.49      692.90     19.94 o
  -5   4  13      606.49      602.47     16.09 o
  -4   4  13        9.02        9.04      7.30 o
  -3   4  13      223.37      219.47     11.92 o
  -2   4  13      151.12      179.35      8.38 o
  -1   4  13      224.41      226.51      8.21 o
   0   4  13       95.56      110.75      6.65 o
   1   4  13       15.17       14.67      5.01 o
   2   4  13     1353.36     1393.16     19.48 o
   3   4  13      858.77      840.88     16.10 o
   4   4  13      274.40      274.17     16.14 o
   5   4  13     1376.21     1313.59     50.52 o
   6   4  13        5.76      -41.57     30.23 o
  -8   5  13      105.27      135.87     10.63 o
  -7   5  13     1682.83     1674.74     29.58 o
  -6   5  13      573.19      592.93     24.15 o
  -5   5  13        4.68        4.94      7.24 o
  -4   5  13     1114.14     1043.48     20.39 o
  -3   5  13       22.70       23.73      7.48 o
  -2   5  13     3232.12     3131.71     34.70 o
  -1   5  13     1607.05     1444.46     18.06 o
   0   5  13     1851.17     1681.14     22.68 o
   1   5  13      167.17      172.07      7.41 o
   2   5  13      203.88      216.25      9.57 o
   3   5  13      520.07      555.00     14.13 o
   4   5  13      450.39      416.08     18.85 o
   5   5  13     2766.43     2643.34     70.79 o
   6   5  13      479.53      501.48     42.05 o
   7   5  13     1234.00     1368.12     72.75 o
  -8   6  13       77.89       90.65      9.49 o
  -7   6  13      617.54      643.97     21.57 o
  -6   6  13        8.36        6.47      7.98 o
  -5   6  13     1187.00     1119.02     21.10 o
  -4   6  13      870.14      793.50     17.52 o
  -3   6  13     1706.42     1655.03     24.40 o
  -2   6  13      536.00      576.27     14.79 o
  -1   6  13       99.77      133.06      7.14 o
   0   6  13      243.01      247.44      8.58 o
   1   6  13      330.50      333.60      9.60 o
   2   6  13      874.11      884.69     17.40 o
   3   6  13      640.52      617.68     15.05 o
   4   6  13       27.32        7.45     10.93 o
   5   6  13       11.13       26.29     14.56 o
   6   6  13        7.21       -2.78     24.26 o
   7   6  13       50.74       50.08     30.23 o
  -8   7  13       12.66        0.83      7.40 o
  -7   7  13      831.86      865.99     21.42 o
  -6   7  13       33.48       28.81      8.35 o
  -5   7  13      999.61     1027.32     19.42 o
  -4   7  13      511.29      482.08     14.38 o
  -3   7  13      520.04      483.59     14.49 o
  -2   7  13     2116.48     2086.74     30.88 o
  -1   7  13       85.22       82.86      6.97 o
   0   7  13      663.45      626.24     13.96 o
   1   7  13       91.93       97.76      7.12 o
   2   7  13      115.75       98.88      6.84 o
   3   7  13      147.05      152.48      8.67 o
   4   7  13     1002.83      963.22     25.22 o
   5   7  13     2054.10     2109.78     62.33 o
   6   7  13      228.15      254.07     22.12 o
   7   7  13     1554.27     1719.80     55.26 o
  -8   8  13       73.01       64.68      8.44 o
  -7   8  13      231.18      257.41     13.53 o
  -6   8  13       35.32       35.43      9.76 o
  -5   8  13     3736.16     3478.43     41.85 o
  -4   8  13       17.18       17.11      7.27 o
  -3   8  13      278.40      260.81     12.07 o
  -2   8  13      326.08      336.28     10.83 o
  -1   8  13       23.60       34.91      6.98 o
   0   8  13      602.00      556.20     13.34 o
   1   8  13      982.97      969.52     18.77 o
   2   8  13      102.63      105.81      7.01 o
   3   8  13      545.63      580.17     13.55 o
   4   8  13       82.40       75.49      9.36 o
   5   8  13        2.03       20.12     13.54 o
   6   8  13      360.23      344.65     23.28 o
   7   8  13       79.88       77.78     24.09 o
  -8   9  13      133.05      143.85      8.56 o
  -7   9  13        1.56       11.46      8.87 o
  -6   9  13      510.29      516.38     17.11 o
  -5   9  13       29.67       28.56      7.92 o
  -4   9  13     1564.67     1458.63     22.05 o
  -3   9  13        4.22       -6.54      6.85 o
  -2   9  13     1381.26     1300.64     17.60 o
  -1   9  13       43.68       40.51      6.62 o
   0   9  13      751.05      668.04     13.46 o
   1   9  13      160.95      165.13      7.63 o
   2   9  13     3504.64     3374.79     35.98 o
   3   9  13      200.57      187.90      8.40 o
   4   9  13       82.58       62.39      9.26 o
   5   9  13      794.87      811.65     28.22 o
   6   9  13       21.77       20.59     13.02 o
   7   9  13      171.89      133.81     21.73 o
  -8  10  13       63.90       97.35      9.01 o
  -7  10  13      133.67      164.40     17.23 o
  -6  10  13        8.35      -11.75      7.84 o
  -5  10  13     1150.00     1155.97     20.91 o
  -4  10  13        3.26        6.94      6.65 o
  -3  10  13     3493.82     3316.05     37.68 o
  -2  10  13      770.95      754.84     14.35 o
  -1  10  13       76.66       72.63      6.38 o
   0  10  13       29.16       18.86      5.88 o
   1  10  13        4.62        2.55      5.48 o
   2  10  13     2770.01     2884.21     28.05 o
   3  10  13      189.92      164.61      8.85 o
   4  10  13      692.89      694.34     17.48 o
   5  10  13       49.05       40.64     12.13 o
   6  10  13      106.62      108.81     13.63 o
   7  10  13        0.13       -8.50     16.03 o
  -8  11  13      137.34      147.81     12.89 o
  -7  11  13      361.69      370.61     13.35 o
  -6  11  13      267.23      277.84     14.40 o
  -5  11  13      221.22      253.28     15.14 o
  -4  11  13       34.89       29.79      7.37 o
  -3  11  13      197.41      203.60     10.80 o
  -2  11  13      125.84       83.88      7.62 o
  -1  11  13      600.15      601.35     12.13 o
   0  11  13       24.59       43.40      6.59 o
   1  11  13       49.84       55.32      6.47 o
   2  11  13      688.91      677.82     13.27 o
   3  11  13      705.63      724.96     21.43 o
   4  11  13        1.39       -2.41      8.12 o
   5  11  13       65.78       72.78     15.18 o
   6  11  13      341.32      284.84     15.79 o
   7  11  13      166.42      157.85     20.30 o
  -8  12  13        9.72       -1.85      8.90 o
  -7  12  13      595.86      591.05     15.31 o
  -6  12  13      190.55      206.05     13.06 o
  -5  12  13      390.71      361.47     18.58 o
  -4  12  13      288.03      280.68     10.53 o
  -3  12  13     5160.76     4822.05     47.10 o
  -2  12  13      478.38      463.66     12.29 o
  -1  12  13     1357.72     1312.35     16.69 o
   0  12  13      122.07      138.83      7.79 o
   1  12  13      361.18      336.20      9.91 o
   2  12  13       77.09       75.33      7.34 o
   3  12  13        1.06        5.21      6.71 o
   4  12  13      401.11      438.94     14.51 o
   5  12  13       24.57        3.96     10.51 o
   6  12  13      301.44      347.96     17.63 o
   7  12  13      165.07      168.57     20.01 o
  -7  13  13      295.08      291.48     11.29 o
  -6  13  13        4.21        5.65      8.98 o
  -5  13  13       56.69       48.96      8.42 o
  -4  13  13        7.54        5.24      6.52 o
  -3  13  13      147.93      161.02     10.05 o
  -2  13  13        6.67       13.06      7.50 o
  -1  13  13     4405.29     4078.08     35.26 o
   0  13  13       36.30       34.58      6.54 o
   1  13  13      263.55      275.09      9.81 o
   2  13  13       99.79       94.20      7.74 o
   3  13  13        4.21        3.10      6.81 o
   4  13  13        3.29        4.52      8.64 o
   5  13  13        9.97       13.25      9.80 o
   6  13  13       10.32        7.01     11.93 o
   7  13  13        3.37        8.98     14.03 o
  -7  14  13       14.79       12.22      6.63 o
  -6  14  13      141.37      136.54     11.56 o
  -5  14  13        5.90       12.31      7.25 o
  -4  14  13      287.67      257.91     10.35 o
  -3  14  13     2705.78     2358.34     27.39 o
  -2  14  13       58.63       59.70      7.99 o
  -1  14  13     1657.14     1565.21     21.11 o
   0  14  13      101.03       93.37      7.75 o
   1  14  13       15.94        5.60      6.33 o
   2  14  13       62.42       42.69      7.01 o
   3  14  13      108.64       92.58      7.74 o
   4  14  13      139.82      176.24     11.14 o
   5  14  13      238.92      284.14     13.33 o
   6  14  13       96.12       87.97     12.74 o
   7  14  13      164.58      153.06     24.57 o
  -7  15  13      245.13      271.12     16.80 o
  -6  15  13       33.31       27.39      8.44 o
  -5  15  13        8.78       11.49      8.12 o
  -4  15  13       96.17       83.00      8.00 o
  -3  15  13       55.50       39.76      7.64 o
  -2  15  13      136.84      157.87      9.47 o
  -1  15  13     3081.11     2920.74     29.20 o
   0  15  13      115.93       93.75      8.34 o
   1  15  13     1449.77     1439.43     19.15 o
   2  15  13       67.17       41.28      7.08 o
   3  15  13       92.01       92.37      8.03 o
   4  15  13     1129.10     1224.12     28.10 o
   5  15  13       88.41       78.71      9.63 o
   6  15  13        2.17       -7.53     10.15 o
  -7  16  13        8.17        4.68      6.22 o
  -6  16  13       43.14       22.34      7.89 o
  -5  16  13      113.03      107.85      8.96 o
  -4  16  13      130.21      107.73      7.94 o
  -3  16  13      708.10      662.01     17.58 o
  -2  16  13     1287.64     1232.21     19.26 o
  -1  16  13      205.05      178.02      9.89 o
   0  16  13        7.71        6.10      6.66 o
   1  16  13       18.38       14.23      6.43 o
   2  16  13      427.57      379.32     11.35 o
   3  16  13      122.57      128.73      8.37 o
   4  16  13      111.72      115.92      9.55 o
   5  16  13      143.74      131.69      9.95 o
   6  16  13       13.51        3.17     12.85 o
  -6  17  13        1.40       12.12      8.00 o
  -5  17  13       22.65       15.37      9.43 o
  -4  17  13        4.88       20.04      6.80 o
  -3  17  13      115.96       91.71      8.52 o
  -2  17  13      156.11      153.08      9.79 o
  -1  17  13        2.88       -2.59      6.88 o
   0  17  13       68.66       40.46      7.42 o
   1  17  13      672.59      628.83     12.67 o
   2  17  13      341.92      358.36     11.59 o
   3  17  13        1.57       -6.09      6.41 o
   4  17  13       65.80       46.45      8.65 o
   5  17  13       96.56      100.65     11.06 o
   6  17  13        4.71        6.75     16.45 o
  -6  18  13      499.71      580.81     17.61 o
  -5  18  13       95.09       99.44      9.50 o
  -4  18  13        4.45       11.66      7.18 o
  -3  18  13        2.81       -0.87      7.16 o
  -2  18  13        4.30        9.16      7.50 o
  -1  18  13        6.18        6.52      6.92 o
   0  18  13      102.89       95.68      7.94 o
   1  18  13       18.59       14.32      6.48 o
   2  18  13       33.50       23.78      7.12 o
   3  18  13       36.71       41.09      6.80 o
   4  18  13      104.54       98.69      9.80 o
   5  18  13       16.56        8.85      9.88 o
   6  18  13        2.62       17.95     17.95 o
  -6  19  13        3.01       10.86      7.61 o
  -5  19  13       29.95        9.97      8.01 o
  -4  19  13       31.54       41.55      7.84 o
  -3  19  13      289.10      301.14     10.67 o
  -2  19  13       13.66        7.83      7.08 o
  -1  19  13        0.63        5.69      7.08 o
   0  19  13       37.71       32.38      7.31 o
   1  19  13      873.58      820.09     19.24 o
   2  19  13       68.44       49.53      7.10 o
   3  19  13      679.85      662.92     13.93 o
   4  19  13       16.53       15.59      9.07 o
   5  19  13       33.90       30.39     10.22 o
  -5  20  13       29.18       51.65      8.17 o
  -4  20  13       81.88       98.28      8.51 o
  -3  20  13      235.62      234.21      8.78 o
  -2  20  13       15.11        7.77      7.51 o
  -1  20  13      476.63      515.93     14.09 o
   0  20  13      145.73      131.29      8.20 o
   1  20  13       25.83       23.02      6.80 o
   2  20  13       78.10       69.47      7.02 o
   3  20  13      710.62      677.14     14.43 o
   4  20  13      209.06      247.96     11.92 o
   5  20  13       26.80       25.18     11.84 o
  -5  21  13      135.05      137.23     12.01 o
  -4  21  13      373.88      370.59     25.60 o
  -3  21  13      283.28      263.91     12.35 o
  -2  21  13       30.72       42.86      7.98 o
  -1  21  13       13.39       10.87      7.28 o
   0  21  13      371.16      372.87     10.66 o
   1  21  13       70.60       71.49      6.89 o
   2  21  13      102.04       81.54      7.32 o
   3  21  13      204.78      235.72     11.50 o
   4  21  13      318.91      307.59     16.48 o
  -5  22  13       91.84       83.15     17.01 o
  -4  22  13       85.73       86.14      9.56 o
  -3  22  13      149.70      195.99     14.60 o
  -2  22  13      274.26      295.06     11.85 o
  -1  22  13      378.08      359.03     12.88 o
   0  22  13       70.62       89.90      7.64 o
   1  22  13      120.66      107.71      7.84 o
   2  22  13       49.30       42.86      7.55 o
   3  22  13      127.65      153.77     11.99 o
   4  22  13       75.57       83.76     11.66 o
  -4  23  13      178.99      170.76     24.66 o
  -3  23  13       73.40       85.42      8.24 o
  -2  23  13       10.24       15.71      7.21 o
  -1  23  13      354.55      363.21     17.48 o
   0  23  13       78.51       86.76      8.48 o
   1  23  13      157.44      173.76      9.69 o
   2  23  13        0.74        7.24      8.28 o
   3  23  13      364.87      349.59     23.38 o
  -3  24  13      618.45      754.59     49.60 o
  -2  24  13      102.16      118.79      9.11 o
  -1  24  13      788.44      820.20     20.94 o
   0  24  13       50.10       51.28      9.21 o
   1  24  13       34.69       37.09     11.47 o
   2  24  13       64.78       68.20      8.72 o
   3  24  13       34.23       23.26      9.25 o
  -2  25  13       18.62       18.16      9.14 o
  -1  25  13      109.45      116.06      9.32 o
   0  25  13        4.04       16.23      7.41 o
   1  25  13       39.83       23.87      8.51 o
   2  25  13        2.65        6.91     11.73 o
  -1  26  13      149.02      133.51     24.34 o
   0  26  13      284.54      246.52     33.65 o
   1  26  13      255.81      265.50     29.29 o
  -8   0  14      228.23      231.06     17.51 o
  -7   0  14      655.61      676.52     26.33 o
  -6   0  14      223.37      251.24     20.01 o
  -5   0  14      152.47      132.90     14.25 o
  -4   0  14     1377.95     1216.09     39.96 o
  -3   0  14     1698.60     1524.51     31.55 o
  -2   0  14     7958.94     7588.88    103.82 o
  -1   0  14      322.59      281.68     15.80 o
   0   0  14     1069.67      953.63     23.11 o
   1   0  14      695.39      731.37     19.51 o
   2   0  14     1906.91     1876.76     31.54 o
   3   0  14     1215.88     1267.01     36.06 o
  -8   1  14       17.60       28.01      8.87 o
  -7   1  14       87.40      113.96     10.63 o
  -6   1  14        4.33       19.00      8.62 o
  -5   1  14     2589.45     2465.79     32.37 o
  -4   1  14       18.19       16.46      7.50 o
  -3   1  14     5281.29     4786.22     44.61 o
  -2   1  14     2702.43     2542.19     33.28 o
  -1   1  14     2632.92     2560.87     30.43 o
   0   1  14        1.82       -0.17      5.07 o
   1   1  14     1648.30     1638.62     21.72 o
   2   1  14      491.29      517.13     14.97 o
   3   1  14     2285.52     2274.87     32.61 o
  -8   2  14       30.18        6.01      8.34 o
  -7   2  14      222.70      245.41     14.18 o
  -6   2  14       27.39       21.78      8.20 o
  -5   2  14      220.28      232.85     10.85 o
  -4   2  14      261.29      276.61     10.85 o
  -3   2  14     1656.03     1448.84     20.40 o
  -2   2  14      124.38      120.30      8.91 o
  -1   2  14     1988.08     1876.31     26.34 o
   0   2  14      548.25      560.03     12.50 o
   1   2  14     1262.10     1283.82     18.33 o
   2   2  14     1056.98     1060.42     15.77 o
   3   2  14      964.48      965.23     22.41 o
   4   2  14      759.86      719.26     44.50 o
  -8   3  14       54.77       56.00      8.83 o
  -7   3  14       91.01       93.84     11.34 o
  -6   3  14       24.13       23.51      8.19 o
  -5   3  14        5.66        6.76      7.13 o
  -4   3  14      462.69      483.10     13.19 o
  -3   3  14      426.26      434.20     12.09 o
  -2   3  14        5.45       10.71      6.22 o
  -1   3  14     2538.48     2385.27     30.27 o
   0   3  14      437.74      401.96     11.41 o
   1   3  14     3977.81     3804.97     42.53 o
   2   3  14      210.24      216.47      8.40 o
   3   3  14     2736.78     2693.98     37.86 o
   4   3  14      878.96      831.41     39.87 o
  -8   4  14      208.56      218.61     11.44 o
  -7   4  14       99.09      114.43     10.79 o
  -6   4  14      663.70      674.60     20.13 o
  -5   4  14       82.86       98.55      8.92 o
  -4   4  14     2383.13     2311.56     28.17 o
  -3   4  14      199.90      196.96      9.32 o
  -2   4  14      414.13      391.28     11.59 o
  -1   4  14     1077.63     1051.20     18.69 o
   0   4  14     3902.15     3797.89     40.71 o
   1   4  14     1145.98     1157.86     17.70 o
   2   4  14      158.47      139.50      7.78 o
   3   4  14       48.18       43.91      8.43 o
   4   4  14       26.65       26.19     13.19 o
   5   4  14        0.52        3.26     45.35 o
  -8   5  14       32.10       26.15      8.17 o
  -7   5  14       27.11       20.26      9.04 o
  -6   5  14      206.64      198.26     11.90 o
  -5   5  14      118.22      114.24      9.30 o
  -4   5  14     2308.25     2119.94     27.66 o
  -3   5  14      227.54      221.74      9.76 o
  -2   5  14      660.90      669.20     13.37 o
  -1   5  14     2404.55     2310.77     26.95 o
   0   5  14      217.93      200.53      8.74 o
   1   5  14     3617.52     3488.99     33.30 o
   2   5  14      407.98      380.85     14.34 o
   3   5  14       19.25       13.21      6.76 o
   4   5  14      467.17      446.79     29.16 o
   5   5  14       17.98       14.43     21.68 o
   6   5  14        2.29      -42.52     28.35 o
  -8   6  14       51.61       50.36      9.11 o
  -7   6  14      291.78      304.37     13.63 o
  -6   6  14      645.38      612.43     19.67 o
  -5   6  14      271.12      241.27     11.07 o
  -4   6  14       12.41        1.99      6.96 o
  -3   6  14      224.26      223.77      9.95 o
  -2   6  14      104.62       94.17      7.10 o
  -1   6  14      583.97      576.20     11.97 o
   0   6  14      225.05      209.09      8.89 o
   1   6  14      106.62      126.49      6.91 o
   2   6  14        1.18        4.82      5.74 o
   3   6  14      688.33      693.48     15.60 o
   4   6  14     1113.98     1120.72     25.15 o
   5   6  14       74.01       58.70     21.80 o
   6   6  14      293.60      281.56     40.63 o
   7   6  14        0.00       24.57     25.51 o
  -8   7  14        0.63       -7.58      6.91 o
  -7   7  14      172.20      174.46     11.84 o
  -6   7  14      183.88      191.77     12.83 o
  -5   7  14       14.83        9.23      7.40 o
  -4   7  14       10.07       10.06      7.08 o
  -3   7  14       80.13       90.88      7.95 o
  -2   7  14       73.47       80.85      6.74 o
  -1   7  14      112.21      110.75      7.36 o
   0   7  14       21.25       20.25      5.62 o
   1   7  14       24.68       17.65      5.39 o
   2   7  14      118.03      121.87      7.70 o
   3   7  14     1382.58     1442.41     22.69 o
   4   7  14     1406.39     1410.67     28.43 o
   5   7  14       70.67       77.29     15.47 o
   6   7  14      100.06      111.25     22.08 o
   7   7  14        1.63      -35.43     23.62 o
  -8   8  14      134.69      153.17      8.80 o
  -7   8  14       13.48       17.28      8.34 o
  -6   8  14      102.64      103.03     10.63 o
  -5   8  14      250.09      255.64     12.24 o
  -4   8  14     1750.91     1576.53     24.42 o
  -3   8  14     1521.80     1436.19     25.12 o
  -2   8  14     1182.43     1144.73     16.92 o
  -1   8  14      259.37      280.60      9.67 o
   0   8  14      312.27      311.49      9.60 o
   1   8  14      172.88      201.77      8.06 o
   2   8  14      976.85     1037.39     16.31 o
   3   8  14      227.06      218.92     10.94 o
   4   8  14       57.39       48.03     11.32 o
   5   8  14      180.42      191.59     26.73 o
   6   8  14       94.77       90.62     21.84 o
   7   8  14        1.70       -0.94     24.57 o
  -8   9  14        0.97        0.14      7.95 o
  -7   9  14       33.89       33.18      8.49 o
  -6   9  14      408.36      431.74     15.96 o
  -5   9  14       52.36       61.56      8.48 o
  -4   9  14      111.33      107.50      8.66 o
  -3   9  14        1.78        5.47      7.30 o
  -2   9  14     1812.36     1712.18     21.89 o
  -1   9  14       11.60        6.56      6.04 o
   0   9  14      438.23      435.66     11.10 o
   1   9  14     1294.54     1352.86     17.71 o
   2   9  14      718.66      654.09     13.17 o
   3   9  14      917.11      873.56     17.27 o
   4   9  14     1131.54     1116.92     24.45 o
   5   9  14      508.46      538.55     22.40 o
   6   9  14      154.96      169.27     43.46 o
   7   9  14      234.97      226.76     32.12 o
  -8  10  14      529.52      510.52     22.45 o
  -7  10  14       54.44       68.35      8.87 o
  -6  10  14        6.84        7.62      9.48 o
  -5  10  14     1354.47     1301.98     23.19 o
  -4  10  14      605.62      556.58     13.76 o
  -3  10  14     1257.97     1220.86     20.91 o
  -2  10  14      260.64      242.63      9.61 o
  -1  10  14      990.08      963.46     15.50 o
   0  10  14      165.36      160.33      8.30 o
   1  10  14      661.10      608.88     12.64 o
   2  10  14      767.06      771.10     14.51 o
   3  10  14       11.15        8.11      7.51 o
   4  10  14        3.07       19.92      8.59 o
   5  10  14       58.80       86.94     13.63 o
   6  10  14      146.89      162.16     38.74 o
   7  10  14       80.62       85.98     24.57 o
  -7  11  14       42.29       60.79      8.33 o
  -6  11  14      414.20      370.09     15.82 o
  -5  11  14      298.37      263.12     11.98 o
  -4  11  14      941.71      872.26     15.15 o
  -3  11  14       57.86       46.35      7.19 o
  -2  11  14      899.60      775.54     15.34 o
  -1  11  14        4.51        3.48      6.16 o
   0  11  14        9.91       12.47      6.30 o
   1  11  14       60.13       72.52      6.71 o
   2  11  14      416.01      376.57     10.78 o
   3  11  14      211.34      205.86     10.75 o
   4  11  14      315.04      324.86     13.16 o
   5  11  14      131.57      118.73     12.91 o
   6  11  14       12.82       -0.88     20.03 o
   7  11  14       32.12       29.29     21.73 o
  -7  12  14       35.16       39.78      7.48 o
  -6  12  14       39.78       43.26      9.27 o
  -5  12  14      594.66      598.66     15.58 o
  -4  12  14       35.54       28.20      6.86 o
  -3  12  14     1717.74     1645.22     21.69 o
  -2  12  14      308.95      232.66     10.16 o
  -1  12  14     1199.30     1166.84     17.37 o
   0  12  14        0.09       -9.15      6.10 o
   1  12  14        0.98        0.76      5.92 o
   2  12  14      475.77      435.84     11.56 o
   3  12  14      312.44      306.19     12.35 o
   4  12  14      403.35      397.08     15.65 o
   5  12  14      117.46       92.04     11.31 o
   6  12  14      190.12      200.36     16.93 o
   7  12  14       16.76       17.01     18.90 o
  -7  13  14        4.03       11.84      7.05 o
  -6  13  14      289.92      304.84     13.14 o
  -5  13  14       12.60        3.94      6.91 o
  -4  13  14      192.74      216.47      9.06 o
  -3  13  14       77.32       66.01      7.94 o
  -2  13  14      515.62      467.39     12.83 o
  -1  13  14       21.55       29.02      6.97 o
   0  13  14      596.73      597.19     13.51 o
   1  13  14       16.62       17.25      6.29 o
   2  13  14      125.46      118.67      8.03 o
   3  13  14      895.68      932.47     19.58 o
   4  13  14      750.19      704.20     16.32 o
   5  13  14       48.77       49.64     10.48 o
   6  13  14      332.71      294.93     23.05 o
  -7  14  14     1849.58     2002.42     32.84 o
  -6  14  14       38.11       40.01      8.53 o
  -5  14  14       63.52       68.09     10.50 o
  -4  14  14       27.78       24.29      6.76 o
  -3  14  14       11.45       14.66      7.25 o
  -2  14  14      149.00      156.96     10.61 o
  -1  14  14      210.42      179.17      9.63 o
   0  14  14      296.07      278.18      9.91 o
   1  14  14      179.69      149.79      8.18 o
   2  14  14       41.95       30.07      6.96 o
   3  14  14       12.80       -1.95      6.93 o
   4  14  14       99.20      104.13      9.41 o
   5  14  14      571.53      546.39     19.95 o
   6  14  14        0.18        1.29     11.54 o
  -7  15  14      120.50       99.84     11.09 o
  -6  15  14      682.92      766.64     21.68 o
  -5  15  14      258.98      243.61     11.85 o
  -4  15  14       20.78       29.65      6.96 o
  -3  15  14       28.56       28.46      7.68 o
  -2  15  14     1216.21     1220.66     18.56 o
  -1  15  14      596.79      540.60     13.79 o
   0  15  14      203.21      202.78      9.21 o
   1  15  14      124.65      116.52      7.93 o
   2  15  14     1523.15     1453.08     20.44 o
   3  15  14       56.37       55.92      7.80 o
   4  15  14       14.92       33.45      8.08 o
   5  15  14       42.53       47.55     10.54 o
   6  15  14       99.22       90.86     16.67 o
  -6  16  14       17.55        6.77      7.36 o
  -5  16  14      558.88      569.25     17.19 o
  -4  16  14      992.60     1046.72     16.62 o
  -3  16  14      138.18      127.62      8.80 o
  -2  16  14      964.86      977.17     18.54 o
  -1  16  14      257.17      239.51     10.03 o
   0  16  14      834.89      786.43     20.74 o
   1  16  14      726.53      670.75     14.23 o
   2  16  14      128.74      102.63      7.90 o
   3  16  14       81.72      110.94      8.39 o
   4  16  14      419.86      415.20     18.40 o
   5  16  14        0.44        8.09      9.33 o
   6  16  14        1.27      -16.06     18.90 o
  -6  17  14        4.54        3.02      7.37 o
  -5  17  14      169.59      167.94     10.43 o
  -4  17  14        7.46       12.10      6.85 o
  -3  17  14       50.51       40.48      6.60 o
  -2  17  14     1408.59     1355.61     21.76 o
  -1  17  14      229.68      216.36      9.89 o
   0  17  14      590.58      596.67     13.86 o
   1  17  14       67.28       48.99      6.66 o
   2  17  14       10.10        4.74      6.37 o
   3  17  14        4.75       20.63      7.02 o
   4  17  14       12.29       11.94      8.18 o
   5  17  14      268.99      319.65     13.16 o
   6  17  14        0.65        5.67     16.06 o
  -6  18  14        0.48        5.31      9.99 o
  -5  18  14       70.61       71.37      8.67 o
  -4  18  14      155.32      160.55      9.56 o
  -3  18  14      224.96      211.18      9.81 o
  -2  18  14      468.58      475.42     18.81 o
  -1  18  14       12.67        7.00      7.20 o
   0  18  14       45.22       41.97      7.07 o
   1  18  14      143.81      131.11      8.35 o
   2  18  14       25.95       25.76      6.69 o
   3  18  14        2.94       -5.31      6.25 o
   4  18  14      914.06     1010.78     20.94 o
   5  18  14      835.92      904.13     29.07 o
  -5  19  14      332.97      346.89     16.90 o
  -4  19  14      474.09      524.73     15.22 o
  -3  19  14     1104.63     1134.09     18.20 o
  -2  19  14      158.95      178.78      9.70 o
  -1  19  14      334.38      343.10     11.74 o
   0  19  14      253.14      243.06      9.16 o
   1  19  14       58.79       53.78      7.01 o
   2  19  14      153.65      136.24      7.54 o
   3  19  14       47.06       33.78      7.43 o
   4  19  14       12.53       28.59      8.49 o
   5  19  14        0.29        9.21     14.29 o
  -5  20  14       98.75       95.09     15.58 o
  -4  20  14      710.28      791.98     21.94 o
  -3  20  14       27.53       10.77      7.42 o
  -2  20  14       29.33       19.34      7.77 o
  -1  20  14        0.02        9.55      7.08 o
   0  20  14      210.96      207.84      8.24 o
   1  20  14       26.37       10.64      6.56 o
   2  20  14       90.92       89.71      7.04 o
   3  20  14       88.00      120.64     10.20 o
   4  20  14      520.12      590.87     17.25 o
  -4  21  14       71.72       72.32      9.19 o
  -3  21  14      119.88      143.28     10.06 o
  -2  21  14       34.03       24.73      7.73 o
  -1  21  14      145.97      150.49      8.69 o
   0  21  14        8.79       18.69      6.22 o
   1  21  14      111.95       78.10      7.07 o
   2  21  14       21.26       25.10      7.71 o
   3  21  14       76.21       80.58      8.52 o
   4  21  14      153.67      205.57     55.27 o
  -3  22  14        8.43       10.80      8.51 o
  -2  22  14       40.86       43.01      7.38 o
  -1  22  14       42.06       55.89      7.46 o
   0  22  14      224.75      219.88     11.12 o
   1  22  14        3.52       -2.37      6.49 o
   2  22  14        1.90        0.49      7.39 o
   3  22  14       71.69       44.37      9.04 o
  -3  23  14       96.42      118.45     15.67 o
  -2  23  14       26.06       21.66      7.81 o
  -1  23  14       72.70       68.48      7.51 o
   0  23  14      197.96      228.29     17.23 o
   1  23  14      283.31      256.80     15.66 o
   2  23  14      258.34      232.07     10.98 o
   3  23  14      190.81      129.44     22.68 o
  -2  24  14       38.27       17.69      9.21 o
  -1  24  14      111.05      129.64      8.81 o
   0  24  14       36.39       19.78      7.10 o
   1  24  14      243.92      242.99     31.48 o
   2  24  14        3.73      -10.84      9.17 o
  -1  25  14       92.01      139.70     24.31 o
   0  25  14       44.92       42.05     15.70 o
   1  25  14      198.18      233.37     28.35 o
  -8   1  15       48.44       43.85      8.32 o
  -7   1  15       22.49       38.27      9.48 o
  -6   1  15      326.48      353.55     14.04 o
  -5   1  15     1672.03     1639.16     26.95 o
  -4   1  15      666.45      655.54     15.87 o
  -3   1  15      192.02      201.23      8.97 o
  -2   1  15      137.49      119.94      8.37 o
  -1   1  15     2251.63     2200.71     26.35 o
   0   1  15      135.16      133.50      7.49 o
   1   1  15     1278.49     1214.31     19.18 o
   2   1  15       11.07        3.78      6.40 o
   3   1  15       30.50       37.73     10.35 o
  -8   2  15       95.13      105.46      9.32 o
  -7   2  15        2.24       -3.26      8.83 o
  -6   2  15      193.93      215.13     11.35 o
  -5   2  15      385.60      416.53     13.15 o
  -4   2  15       29.67       32.00      7.27 o
  -3   2  15      707.06      680.45     14.15 o
  -2   2  15     1361.68     1331.01     20.47 o
  -1   2  15     5779.47     5541.44     49.45 o
   0   2  15        0.95        2.16      5.07 o
   1   2  15       24.20       22.35      6.60 o
   2   2  15      514.11      520.91     12.75 o
   3   2  15      118.28      130.84     13.54 o
   4   2  15      548.11      605.22     42.91 o
  -8   3  15      536.94      585.80     16.15 o
  -7   3  15       81.35       83.25     10.24 o
  -6   3  15      743.96      712.35     17.77 o
  -5   3  15      885.67      877.43     18.97 o
  -4   3  15     1990.34     1890.37     24.59 o
  -3   3  15      376.81      395.92     11.63 o
  -2   3  15       53.54       75.05      7.66 o
  -1   3  15     2588.16     2460.49     27.35 o
   0   3  15     1945.03     1866.55     21.04 o
   1   3  15     1280.07     1263.48     19.14 o
   2   3  15      414.97      393.01     11.73 o
   3   3  15     1126.28     1104.69     24.10 o
   4   3  15       32.16       45.60     24.22 o
  -8   4  15      166.41      172.47      9.84 o
  -7   4  15      340.78      374.28     13.64 o
  -6   4  15       26.18       22.99      7.83 o
  -5   4  15      582.76      580.30     15.77 o
  -4   4  15     2132.03     1969.38     24.44 o
  -3   4  15      381.03      406.45     12.26 o
  -2   4  15      122.85      120.38      8.67 o
  -1   4  15     3410.20     3278.00     31.65 o
   0   4  15      316.99      310.82      9.40 o
   1   4  15     4437.36     4365.55     39.36 o
   2   4  15     1789.40     1791.79     22.56 o
   3   4  15      248.63      251.21     13.45 o
   4   4  15      474.70      540.81     34.09 o
  -8   5  15      161.36      165.13     26.23 o
  -7   5  15        7.09       -5.67      7.73 o
  -6   5  15        9.02       18.70      7.72 o
  -5   5  15        1.42       -3.33      7.06 o
  -4   5  15     1334.83     1248.74     19.33 o
  -3   5  15      289.93      340.08     10.86 o
  -2   5  15        6.18       -1.48      6.57 o
  -1   5  15      229.45      254.94      9.42 o
   0   5  15      387.20      407.66     10.84 o
   1   5  15        4.42       -1.26      5.32 o
   2   5  15     2764.20     2698.72     31.18 o
   3   5  15      632.78      629.73     18.30 o
   4   5  15      724.55      779.15     41.05 o
   5   5  15       67.77      100.19     31.69 o
  -8   6  15       22.28       25.32      7.60 o
  -7   6  15      547.86      630.51     16.36 o
  -6   6  15        7.92       -2.02      8.13 o
  -5   6  15     1328.77     1275.79     24.83 o
  -4   6  15      595.72      603.75     14.27 o
  -3   6  15     2976.59     2931.78     32.89 o
  -2   6  15      800.06      767.23     14.97 o
  -1   6  15       33.27       40.96      6.32 o
   0   6  15      559.90      587.32     12.95 o
   1   6  15      454.19      458.48     11.42 o
   2   6  15      428.24      387.23     11.82 o
   3   6  15     1155.75     1104.99     19.03 o
   4   6  15      489.74      487.52     20.49 o
   5   6  15      116.90      142.08     24.38 o
  -7   7  15      126.32      150.11      9.97 o
  -6   7  15        6.30       13.38      8.40 o
  -5   7  15      712.17      651.05     16.76 o
  -4   7  15      871.66      851.68     17.44 o
  -3   7  15      434.11      474.02     13.45 o
  -2   7  15      587.17      577.01     14.12 o
  -1   7  15      139.95      148.88      8.25 o
   0   7  15     1376.32     1255.73     17.52 o
   1   7  15     1960.30     1871.46     23.51 o
   2   7  15     1412.03     1390.91     21.00 o
   3   7  15      169.61      193.17     10.00 o
   4   7  15      221.22      199.73     17.10 o
   5   7  15      204.19      251.68     27.08 o
   6   7  15      392.19      346.75     41.57 o
  -7   8  15       64.32       94.59      9.02 o
  -6   8  15      384.05      352.78     13.96 o
  -5   8  15      141.15      127.45      9.76 o
  -4   8  15      124.04      118.66      8.74 o
  -3   8  15     3874.92     3673.56     39.63 o
  -2   8  15      682.67      678.90     14.73 o
  -1   8  15       52.19       50.22      6.99 o
   0   8  15      791.43      755.23     13.99 o
   1   8  15     1221.98     1199.65     18.76 o
   2   8  15      130.05      121.39      8.57 o
   3   8  15     3237.42     3105.01     37.23 o
   4   8  15       29.91       44.14     11.19 o
   5   8  15        0.74       -3.40     19.38 o
   6   8  15       12.87       -3.40     18.82 o
  -7   9  15      528.59      484.88     15.30 o
  -6   9  15       29.95       27.05      9.67 o
  -5   9  15      778.86      727.87     17.05 o
  -4   9  15      133.81      142.47      8.92 o
  -3   9  15       57.49       35.89      7.67 o
  -2   9  15      512.57      536.13     13.99 o
  -1   9  15      555.53      567.97     13.73 o
   0   9  15      849.55      837.41     15.31 o
   1   9  15     3420.16     3238.10     34.31 o
   2   9  15       10.36       10.75      6.54 o
   3   9  15      874.22      776.98     24.08 o
   4   9  15       12.11       -4.08     10.16 o
   5   9  15        9.43       -7.12     19.10 o
   6   9  15      264.41      286.63     46.30 o
  -7  10  15       81.27       75.80      8.46 o
  -6  10  15       71.98       90.55      9.95 o
  -5  10  15      179.88      232.74     14.36 o
  -4  10  15        2.50       -3.62      6.58 o
  -3  10  15      301.23      305.36     11.04 o
  -2  10  15      924.96      884.71     17.25 o
  -1  10  15      685.11      681.98     14.58 o
   0  10  15     2439.87     2230.68     25.52 o
   1  10  15      328.50      259.37     10.10 o
   2  10  15     1814.73     1817.87     23.28 o
   3  10  15     1092.14     1126.90     20.59 o
   4  10  15      599.01      577.37     21.21 o
   5  10  15      137.35      141.80     18.07 o
   6  10  15      159.61      161.32     22.31 o
  -7  11  15       77.15       75.30      8.49 o
  -6  11  15      859.17      859.82     21.82 o
  -5  11  15       87.00       95.84      8.85 o
  -4  11  15      373.29      381.53     12.11 o
  -3  11  15       78.85       58.00      7.59 o
  -2  11  15     2181.72     1995.27     36.90 o
  -1  11  15      652.54      619.95     13.20 o
   0  11  15       32.98       21.81      6.81 o
   1  11  15      126.24      140.74      8.41 o
   2  11  15      102.20      127.15      8.19 o
   3  11  15     1505.04     1598.48     24.35 o
   4  11  15        3.68       -5.93      9.77 o
   5  11  15       45.12        8.27     13.31 o
   6  11  15        0.10       17.38     17.03 o
  -7  12  15        3.53        0.63      7.93 o
  -6  12  15       14.17       19.40      9.30 o
  -5  12  15       14.04       13.98      8.41 o
  -4  12  15       17.85       22.01      6.86 o
  -3  12  15      264.53      255.05     11.83 o
  -2  12  15      148.64      145.61      9.50 o
  -1  12  15      921.30      830.07     18.47 o
   0  12  15      967.22      898.14     17.10 o
   1  12  15      989.39      817.61     18.43 o
   2  12  15       26.35       18.75      6.99 o
   3  12  15     1346.02     1400.42     22.67 o
   4  12  15      315.47      319.49     18.08 o
   5  12  15       48.30       41.36     13.24 o
   6  12  15      182.17      174.79     29.76 o
  -7  13  15        9.06        0.68     10.14 o
  -6  13  15      295.97      314.83     13.94 o
  -5  13  15      103.70      106.79      9.51 o
  -4  13  15       61.96       54.32      7.19 o
  -3  13  15      224.66      211.56      9.16 o
  -2  13  15      222.60      212.57     10.76 o
  -1  13  15      302.68      241.61      9.75 o
   0  13  15      298.27      297.86     10.47 o
   1  13  15      153.82      118.55      8.45 o
   2  13  15      763.58      718.51     19.24 o
   3  13  15      394.29      379.33     13.05 o
   4  13  15        6.69       -0.13      9.68 o
   5  13  15        1.00        4.15     11.95 o
   6  13  15      141.47      146.94     18.71 o
  -6  14  15      178.91      190.27     10.27 o
  -5  14  15       49.23       42.36      8.19 o
  -4  14  15       34.55       37.10      7.18 o
  -3  14  15      878.72      821.32     16.25 o
  -2  14  15      241.05      205.80     10.84 o
  -1  14  15      459.06      386.25     12.27 o
   0  14  15      564.76      549.01     15.90 o
   1  14  15       22.14       17.71      7.09 o
   2  14  15      674.02      651.85     14.98 o
   3  14  15      276.48      310.51     12.17 o
   4  14  15       26.46       26.99      9.58 o
   5  14  15       45.54       13.92     11.71 o
   6  14  15      126.09      153.06     25.51 o
  -6  15  15       31.59       28.41      9.83 o
  -5  15  15        2.68       -3.26      8.57 o
  -4  15  15        8.06        5.08      6.34 o
  -3  15  15      427.94      382.53     13.63 o
  -2  15  15       43.56       31.61      7.91 o
  -1  15  15      551.11      484.33     16.38 o
   0  15  15        3.78       -5.49      6.54 o
   1  15  15      264.07      252.88     10.43 o
   2  15  15       37.53       36.81      7.84 o
   3  15  15      150.22      129.51      9.63 o
   4  15  15        0.90       -4.00      9.95 o
   5  15  15       83.16       52.93     11.72 o
   6  15  15       31.34       23.62     17.01 o
  -6  16  15       39.27       61.28     10.49 o
  -5  16  15      599.93      620.80     18.10 o
  -4  16  15      692.42      752.23     17.00 o
  -3  16  15      291.97      283.38     13.51 o
  -2  16  15       70.41       77.17      8.80 o
  -1  16  15        9.41       21.49      7.40 o
   0  16  15        2.87       -6.67      6.41 o
   1  16  15       55.93       50.53      7.33 o
   2  16  15      135.30      144.78      8.96 o
   3  16  15        0.74       -6.45      7.35 o
   4  16  15      425.90      439.49     16.39 o
   5  16  15      138.78      187.59     17.61 o
  -5  17  15       57.94       73.17     10.14 o
  -4  17  15      180.42      201.22     11.39 o
  -3  17  15      966.76      950.40     16.10 o
  -2  17  15        0.27        8.35      6.92 o
  -1  17  15       27.75       21.15      6.83 o
   0  17  15        1.38       -1.93      6.45 o
   1  17  15        0.95        0.56      6.44 o
   2  17  15      105.90      106.50      8.03 o
   3  17  15      227.71      251.75     11.31 o
   4  17  15       19.71        8.50     13.00 o
   5  17  15       67.61       95.34     14.10 o
  -5  18  15      265.38      272.77     15.34 o
  -4  18  15        5.57        1.15      7.71 o
  -3  18  15        1.63       -0.36      6.35 o
  -2  18  15       17.05       20.63      6.84 o
  -1  18  15      531.06      487.79     18.77 o
   0  18  15       85.01       94.99      7.38 o
   1  18  15       40.43       21.29      6.53 o
   2  18  15      106.57       79.13      7.73 o
   3  18  15      127.81      113.79      9.39 o
   4  18  15        6.62       11.12      8.73 o
   5  18  15      319.40      262.66     26.46 o
  -5  19  15       19.16       22.68     17.95 o
  -4  19  15      170.28      162.15      9.51 o
  -3  19  15      268.06      268.32     11.68 o
  -2  19  15       20.30       13.04      6.77 o
  -1  19  15      545.11      508.54     17.22 o
   0  19  15       16.67       12.70      6.09 o
   1  19  15      103.79       84.94      7.18 o
   2  19  15        4.96        4.07      7.48 o
   3  19  15       48.93       46.73      7.42 o
   4  19  15       92.20       70.28     10.66 o
  -4  20  15       11.97       28.24      9.51 o
  -3  20  15       12.71       25.32      9.21 o
  -2  20  15      291.11      290.00     11.84 o
  -1  20  15      113.16      106.25      7.96 o
   0  20  15      610.81      664.04     20.20 o
   1  20  15        0.60       -8.73      6.24 o
   2  20  15      219.31      228.76      9.93 o
   3  20  15       40.82       45.31      8.39 o
   4  20  15       91.31      154.95     24.57 o
  -3  21  15      970.89     1119.72     28.24 o
  -2  21  15      181.36      193.25     10.85 o
  -1  21  15      297.99      323.13     18.86 o
   0  21  15      288.61      283.84     13.27 o
   1  21  15        1.18        6.36      6.71 o
   2  21  15      538.70      593.68     20.85 o
   3  21  15       53.97       49.33     10.22 o
  -3  22  15       44.17       47.97      8.14 o
  -2  22  15        0.71        3.07      7.75 o
  -1  22  15       36.15       40.68      7.69 o
   0  22  15      615.02      703.68     17.50 o
   1  22  15       87.61       52.15      9.16 o
   2  22  15        7.16       -0.62      7.95 o
  -2  23  15        5.10       -0.12      9.02 o
  -1  23  15        7.33       15.82      6.27 o
   0  23  15      214.56      195.96     17.12 o
   1  23  15      248.50      211.13     21.40 o
   2  23  15       64.94      102.99     20.79 o
  -1  24  15       15.08       32.12     20.79 o
   0  24  15       32.71       25.40     17.95 o
  -7   0  16     1948.69     1861.47     50.13 o
  -6   0  16     2510.67     2495.15     52.47 o
  -5   0  16       92.36       89.75     13.77 o
  -4   0  16      243.43      266.21     15.57 o
  -3   0  16        5.81        9.71      9.00 o
  -2   0  16     6607.03     5935.49     74.60 o
  -1   0  16      606.13      537.42     18.94 o
   0   0  16    11148.03    10343.84    115.23 o
   1   0  16     1293.76     1297.59     28.62 o
   2   0  16      971.60      955.14     25.34 o
   3   0  16       36.66       16.92     14.56 o
  -7   1  16       28.78       30.47      9.82 o
  -6   1  16      125.49      144.81      9.86 o
  -5   1  16      930.49      930.88     23.19 o
  -4   1  16      348.81      355.22     12.03 o
  -3   1  16       52.32       63.86      7.79 o
  -2   1  16     2317.99     2126.80     26.38 o
  -1   1  16      544.37      532.28     13.20 o
   0   1  16        1.71        8.19      5.83 o
   1   1  16      112.40       72.02      7.68 o
   2   1  16      233.06      235.67     11.71 o
   3   1  16       53.78       72.02     11.23 o
   4   1  16     2687.84     2760.80    115.27 o
  -7   2  16      301.96      331.71     18.24 o
  -6   2  16     1088.37     1182.08     23.27 o
  -5   2  16      604.04      608.41     15.76 o
  -4   2  16      148.53      181.55      9.81 o
  -3   2  16      201.58      208.45     10.71 o
  -2   2  16     2796.95     2606.90     29.82 o
  -1   2  16        2.50       -1.86      5.85 o
   0   2  16     9229.21     8607.77     67.73 o
   1   2  16       35.00       22.13      7.01 o
   2   2  16     1723.79     1709.18     25.75 o
   3   2  16        9.23       13.21     10.59 o
   4   2  16     1008.92     1127.14     56.49 o
  -7   3  16       89.09      112.30     11.36 o
  -6   3  16      280.96      306.02     11.52 o
  -5   3  16      169.61      187.06     10.61 o
  -4   3  16      268.09      252.33     10.87 o
  -3   3  16       28.15       28.65      7.61 o
  -2   3  16      704.40      683.59     15.34 o
  -1   3  16        1.45       -0.03      5.96 o
   0   3  16       67.96       59.83      6.73 o
   1   3  16       31.35       32.29      6.91 o
   2   3  16       75.75       95.14      8.85 o
   3   3  16      248.25      271.68     18.57 o
   4   3  16      259.12      299.51     34.17 o
  -7   4  16       44.12       50.40      9.25 o
  -6   4  16       49.30       51.39      8.63 o
  -5   4  16      243.00      265.04     10.89 o
  -4   4  16     3230.65     3030.80     31.92 o
  -3   4  16      339.37      352.71     12.71 o
  -2   4  16     1935.78     1906.29     23.95 o
  -1   4  16     1004.83      938.66     17.33 o
   0   4  16      475.05      476.05     11.60 o
   1   4  16      742.20      746.54     16.43 o
   2   4  16     3404.49     3192.16     37.40 o
   3   4  16       32.16       31.72     10.65 o
   4   4  16      472.10      503.04     35.54 o
  -7   5  16        0.43       -4.79      7.60 o
  -6   5  16      354.34      359.88     15.42 o
  -5   5  16      331.64      324.10     10.86 o
  -4   5  16     1364.81     1199.19     19.94 o
  -3   5  16        7.38       -1.05      6.85 o
  -2   5  16       30.01       28.77      7.40 o
  -1   5  16        3.36       -2.10      5.84 o
   0   5  16     4055.61     3872.89     36.63 o
   1   5  16     1963.88     1917.33     25.84 o
   2   5  16      392.43      451.66     12.95 o
   3   5  16      383.52      422.43     19.09 o
   4   5  16     2091.71     1928.32    126.29 o
   5   5  16        0.53      -48.19     33.07 o
  -7   6  16       21.97       46.63      9.22 o
  -6   6  16       19.96       38.16      9.28 o
  -5   6  16      421.99      426.94     12.95 o
  -4   6  16     1190.98     1156.96     20.42 o
  -3   6  16      134.04      129.04      9.99 o
  -2   6  16      696.07      661.05     15.34 o
  -1   6  16        0.21        1.62      6.29 o
   0   6  16      179.80      193.74      8.69 o
   1   6  16      356.89      320.68     11.49 o
   2   6  16     6086.72     5764.66     57.03 o
   3   6  16      132.30      157.63     10.66 o
   4   6  16        0.35       12.45     13.94 o
   5   6  16      122.10      136.06     39.68 o
  -7   7  16      326.48      349.35     14.93 o
  -6   7  16      567.71      552.49     20.16 o
  -5   7  16     1318.83     1215.60     22.71 o
  -4   7  16       82.30       57.52      7.89 o
  -3   7  16     1074.55     1053.54     20.11 o
  -2   7  16     1505.89     1515.26     20.89 o
  -1   7  16        7.15       -5.79      6.25 o
   0   7  16      116.56       90.31      8.58 o
   1   7  16     1764.93     1641.40     22.05 o
   2   7  16     1353.11     1430.17     22.97 o
   3   7  16      861.06      897.58     19.06 o
   4   7  16      229.27      237.60     14.90 o
   5   7  16      110.89      163.44     26.70 o
  -7   8  16        0.19        1.35      8.73 o
  -6   8  16       34.81       28.05     10.00 o
  -5   8  16      287.28      332.33     17.62 o
  -4   8  16       53.45       59.86      7.53 o
  -3   8  16      149.98      205.19     10.44 o
  -2   8  16      160.20      165.06     10.19 o
  -1   8  16      424.19      408.01     11.95 o
   0   8  16      693.05      775.62     15.44 o
   1   8  16     1232.45     1227.94     18.62 o
   2   8  16      223.50      256.68     11.24 o
   3   8  16      278.04      261.40     13.53 o
   4   8  16        6.96        5.10     10.16 o
   5   8  16        2.31      -21.26     20.04 o
   6   8  16       61.42       88.81     26.46 o
  -7   9  16      258.43      239.76     16.65 o
  -6   9  16        1.06       14.69      9.25 o
  -5   9  16       74.63       72.62      9.33 o
  -4   9  16       14.20       11.38      6.69 o
  -3   9  16      158.28      147.80      9.71 o
  -2   9  16       37.26       29.11      7.03 o
  -1   9  16       30.74       28.59      6.99 o
   0   9  16        3.21        0.49      6.05 o
   1   9  16      387.64      355.61     10.87 o
   2   9  16      156.35      197.14      9.34 o
   3   9  16      285.06      308.99     14.08 o
   4   9  16        0.28        6.89     10.05 o
   5   9  16      215.00      261.13     28.04 o
   6   9  16      623.05      664.77     32.07 o
  -7  10  16        9.54       19.91     13.02 o
  -6  10  16      185.48      203.65     14.67 o
  -5  10  16        9.32       14.05      7.41 o
  -4  10  16       46.25       54.81      7.26 o
  -3  10  16      149.71      150.09      9.53 o
  -2  10  16      443.08      468.42     14.10 o
  -1  10  16      251.93      251.57     10.23 o
   0  10  16       53.34       28.41      6.71 o
   1  10  16        5.20        7.34      7.34 o
   2  10  16      786.66      751.14     14.80 o
   3  10  16        0.08       -7.08      7.72 o
   4  10  16       29.49       23.67     10.32 o
   5  10  16       21.41      -27.00     18.00 o
   6  10  16      260.54      229.15     21.38 o
  -6  11  16      264.73      289.65     16.01 o
  -5  11  16       69.03       74.21      9.87 o
  -4  11  16       25.49       40.55      7.36 o
  -3  11  16     1171.75      992.47     17.53 o
  -2  11  16      246.37      211.34     10.84 o
  -1  11  16      227.81      183.31      9.58 o
   0  11  16     1109.51     1059.13     16.83 o
   1  11  16        9.94       13.50      6.65 o
   2  11  16       30.04       29.67      6.84 o
   3  11  16      234.46      237.96     10.93 o
   4  11  16      710.05      680.88     20.40 o
   5  11  16       67.03       88.94     20.68 o
   6  11  16      168.31      164.77     18.36 o
  -6  12  16       42.48       63.92     11.34 o
  -5  12  16      179.45      203.92     12.25 o
  -4  12  16      306.45      302.97     14.28 o
  -3  12  16       58.75       41.81      7.53 o
  -2  12  16       53.14       57.58      8.70 o
  -1  12  16       10.56       -2.36      6.57 o
   0  12  16      193.38      207.77      9.26 o
   1  12  16       11.94        9.98      6.77 o
   2  12  16     1612.68     1537.88     20.54 o
   3  12  16      320.52      310.77     11.85 o
   4  12  16       12.39       -2.67      9.15 o
   5  12  16       38.80       33.33     19.31 o
  -6  13  16        2.83       18.27     16.82 o
  -5  13  16       14.03       -3.01      8.41 o
  -4  13  16      407.58      454.89     18.58 o
  -3  13  16      147.32      130.66      8.95 o
  -2  13  16      484.40      489.92     17.95 o
  -1  13  16       22.70        5.65      6.85 o
   0  13  16      243.69      242.29      9.34 o
   1  13  16       83.16       96.75      8.09 o
   2  13  16      144.40      151.77      8.50 o
   3  13  16      314.22      293.52     11.46 o
   4  13  16        8.20        9.38     10.48 o
   5  13  16      100.77      129.64     20.37 o
  -6  14  16       84.27       91.76     13.36 o
  -5  14  16      819.32      855.43     20.44 o
  -4  14  16      347.50      356.96     11.72 o
  -3  14  16        0.92       -9.37      6.46 o
  -2  14  16        6.83        9.85      7.12 o
  -1  14  16       15.98       17.62      7.25 o
   0  14  16      526.03      526.97     12.14 o
   1  14  16      242.05      222.95      9.68 o
   2  14  16        1.84       -2.13      6.44 o
   3  14  16       32.41       26.58      7.86 o
   4  14  16      187.72      182.73     12.81 o
   5  14  16        0.83       10.90     20.79 o
  -6  15  16      324.62      380.77     32.12 o
  -5  15  16       34.47       39.14     11.80 o
  -4  15  16      564.35      552.71     14.39 o
  -3  15  16      262.54      262.37     10.12 o
  -2  15  16      104.73      101.43      8.19 o
  -1  15  16      422.24      438.11     14.53 o
   0  15  16       43.99       37.76      7.56 o
   1  15  16      338.05      373.43     10.73 o
   2  15  16       80.24      104.31      8.84 o
   3  15  16        2.46        4.76      7.65 o
   4  15  16       85.87       80.22     10.56 o
   5  15  16       21.88        0.90     13.98 o
  -5  16  16       16.55       24.99     10.88 o
  -4  16  16       53.61       36.71      7.59 o
  -3  16  16        0.40       -2.16      6.46 o
  -2  16  16       33.71       26.27      6.92 o
  -1  16  16       17.28        5.99      6.70 o
   0  16  16      253.43      220.42      9.27 o
   1  16  16       27.56       22.62      6.60 o
   2  16  16       77.49       90.64      8.14 o
   3  16  16      172.58      181.14     11.26 o
   4  16  16        3.69        7.24      8.90 o
   5  16  16        2.47       -4.72     12.35 o
  -5  17  16      221.15      258.33     19.70 o
  -4  17  16        1.48        3.99      7.54 o
  -3  17  16       70.74       73.03      7.36 o
  -2  17  16        8.47        4.36      6.69 o
  -1  17  16      390.99      368.30     11.34 o
   0  17  16      454.13      396.29     11.77 o
   1  17  16      806.78      819.58     20.05 o
   2  17  16       13.21       22.89      7.72 o
   3  17  16      262.09      253.57     13.46 o
   4  17  16       19.29       27.72      9.23 o
  -4  18  16       68.36       81.18      8.37 o
  -3  18  16       74.88       91.95      8.34 o
  -2  18  16        9.33        3.47      6.03 o
  -1  18  16       21.27       19.94      6.63 o
   0  18  16        1.31        0.33      6.61 o
   1  18  16       31.44       34.34      7.67 o
   2  18  16       11.96       25.72      7.57 o
   3  18  16      538.49      547.85     15.32 o
   4  18  16      153.52      140.59     18.00 o
  -4  19  16      457.46      510.69     26.38 o
  -3  19  16        3.14        4.70      7.30 o
  -2  19  16       69.57       71.08      7.66 o
  -1  19  16       28.22       40.47      6.61 o
   0  19  16        2.04        6.32      6.49 o
   1  19  16      841.78      967.55     24.38 o
   2  19  16      173.46      143.75      8.96 o
   3  19  16      174.87      205.68     14.65 o
  -3  20  16      333.87      311.44     12.72 o
  -2  20  16        2.93       -9.38      6.52 o
  -1  20  16       95.99       92.15     11.69 o
   0  20  16      309.22      303.15     20.74 o
   1  20  16       70.39       44.10      8.13 o
   2  20  16       19.03       18.77      8.68 o
   3  20  16       98.15       96.93     13.26 o
  -3  21  16       49.98       55.47     11.91 o
  -2  21  16       26.90       13.44      7.00 o
  -1  21  16      146.32      178.09     13.25 o
   0  21  16       67.92       76.06      9.88 o
   1  21  16      131.79      128.74     14.08 o
   2  21  16        1.16       10.69     10.34 o
  -2  22  16        4.66        2.43     10.08 o
  -1  22  16       11.20       -1.72      6.09 o
   0  22  16       17.82       19.60      7.50 o
   1  22  16       13.59        2.32      8.10 o
  -7   1  17       17.89       30.23     14.70 o
  -6   1  17       18.27       32.77     14.65 o
  -5   1  17      589.60      571.38     15.68 o
  -4   1  17      570.12      587.95     17.31 o
  -3   1  17      168.52      160.73     12.52 o
  -2   1  17      219.35      222.11      9.76 o
  -1   1  17        1.58       -4.98      5.65 o
   0   1  17      640.73      615.16     13.38 o
   1   1  17      173.32      149.52      9.68 o
   2   1  17       32.67       57.13     10.87 o
   3   1  17      252.04      267.18     15.74 o
  -7   2  17      150.73      196.60     42.52 o
  -6   2  17       86.55       88.89     16.91 o
  -5   2  17      182.17      216.03     11.07 o
  -4   2  17      285.97      296.24     13.41 o
  -3   2  17      272.79      313.84     12.02 o
  -2   2  17      627.53      661.59     14.31 o
  -1   2  17       41.41       30.09      6.42 o
   0   2  17       22.65       19.97      6.07 o
   1   2  17       19.78       21.50      6.90 o
   2   2  17       15.25       11.01      9.14 o
   3   2  17       54.37       64.70     12.14 o
   4   2  17        8.27       10.52     32.60 o
  -7   3  17        0.65       -5.09     13.02 o
  -6   3  17      181.40      165.57     19.99 o
  -5   3  17        0.22        3.92      9.04 o
  -4   3  17      427.66      489.86     15.86 o
  -3   3  17       98.30      105.63      9.59 o
  -2   3  17      111.93      122.12      8.25 o
  -1   3  17        0.55       -0.29      5.87 o
   0   3  17      363.62      384.05     10.86 o
   1   3  17      154.61      149.09      9.40 o
   2   3  17     1849.58     1929.05     31.38 o
   3   3  17     1786.82     1798.28     30.72 o
   4   3  17        4.63      -39.15     33.07 o
  -7   4  17       39.35       76.39     15.32 o
  -6   4  17      438.35      397.22     23.09 o
  -5   4  17       38.73       32.40      8.62 o
  -4   4  17     1503.00     1532.49     26.77 o
  -3   4  17      138.83      126.27      9.45 o
  -2   4  17     2128.39     2102.21     24.82 o
  -1   4  17     1989.21     1798.74     23.38 o
   0   4  17      475.96      478.28     13.19 o
   1   4  17      138.08      137.34     10.37 o
   2   4  17      371.07      429.88     14.89 o
   3   4  17        3.55      -11.13      8.91 o
   4   4  17     1179.63     1154.34     53.67 o
  -7   5  17      418.11      368.49     30.23 o
  -6   5  17      377.36      412.50     17.90 o
  -5   5  17      215.74      238.72     12.02 o
  -4   5  17     1114.34     1084.78     21.35 o
  -3   5  17        0.46       10.27      7.23 o
  -2   5  17     1005.38      996.33     17.11 o
  -1   5  17       42.30       53.93      7.35 o
   0   5  17        0.88        6.79      6.45 o
   1   5  17      368.16      373.83     11.95 o
   2   5  17      614.41      593.04     16.60 o
   3   5  17        9.87       26.56      9.09 o
   4   5  17       80.42       94.85     25.83 o
   5   5  17      160.81      199.36     37.79 o
  -7   6  17       66.23       75.59     19.84 o
  -6   6  17        3.30       20.30     11.80 o
  -5   6  17      348.88      348.38     15.16 o
  -4   6  17      475.60      488.05     19.06 o
  -3   6  17      241.84      286.05     11.57 o
  -2   6  17      410.59      440.45     11.99 o
  -1   6  17     2952.74     2848.12     31.13 o
   0   6  17       12.25        5.15      6.39 o
   1   6  17      465.21      492.68     13.94 o
   2   6  17       64.58       62.84      9.22 o
   3   6  17      340.96      359.21     14.28 o
   4   6  17      856.91      880.67     39.00 o
   5   6  17      186.81      267.39     39.68 o
  -6   7  17      170.90      155.23     14.73 o
  -5   7  17       63.98       56.90      9.78 o
  -4   7  17     1169.74     1121.81     21.42 o
  -3   7  17       44.44       40.77      7.63 o
  -2   7  17     2161.89     2086.25     23.44 o
  -1   7  17       72.88       87.78      7.95 o
   0   7  17       46.50       40.80      7.05 o
   1   7  17      101.23      122.24      8.96 o
   2   7  17      110.94       85.76      8.47 o
   3   7  17      119.19      120.36      9.94 o
   4   7  17      853.36      873.21     38.29 o
   5   7  17        1.62       26.46     29.29 o
  -6   8  17      515.22      567.53     25.30 o
  -5   8  17       88.92      102.84     10.34 o
  -4   8  17      320.31      329.41     12.93 o
  -3   8  17      500.46      533.71     13.76 o
  -2   8  17        8.35       10.03      6.42 o
  -1   8  17        4.94       19.94      7.11 o
   0   8  17       67.98       73.18      7.87 o
   1   8  17      825.82      751.98     16.49 o
   2   8  17     2175.86     2157.35     27.15 o
   3   8  17       25.82       21.87      9.15 o
   4   8  17      102.96      136.21     18.63 o
   5   8  17       15.69       -2.83     25.51 o
  -6   9  17        0.46       12.10     10.29 o
  -5   9  17      693.77      647.84     16.79 o
  -4   9  17      149.52      159.83      9.38 o
  -3   9  17      685.28      714.12     16.07 o
  -2   9  17      291.80      265.08     10.33 o
  -1   9  17       98.73      101.79      8.19 o
   0   9  17        8.43       17.07      6.69 o
   1   9  17      143.26      150.72      9.08 o
   2   9  17     1217.08     1305.65     20.58 o
   3   9  17      862.39      856.34     20.88 o
   4   9  17       62.23       83.89     14.27 o
   5   9  17        1.72       10.59     17.70 o
  -6  10  17      752.13      727.47     24.25 o
  -5  10  17       82.10      100.72      9.55 o
  -4  10  17      537.76      512.57     13.98 o
  -3  10  17      123.02      122.03      8.42 o
  -2  10  17      226.61      217.67     11.07 o
  -1  10  17      119.01      141.89      8.71 o
   0  10  17      184.20      171.59      9.10 o
   1  10  17      106.15       83.85      7.93 o
   2  10  17      178.69      193.88     12.08 o
   3  10  17       53.19       52.02      9.52 o
   4  10  17       25.82       16.68     14.93 o
   5  10  17        0.61       -6.58     22.68 o
  -6  11  17       22.57       36.56     10.95 o
  -5  11  17       10.84        2.96      8.84 o
  -4  11  17      140.04      147.73      9.39 o
  -3  11  17      693.28      726.55     15.16 o
  -2  11  17       68.10       69.75      7.85 o
  -1  11  17       37.54       29.36      6.77 o
   0  11  17       20.03       38.20      7.17 o
   1  11  17       15.24        9.57      6.76 o
   2  11  17       85.24      112.34      8.74 o
   3  11  17       65.44       52.29      9.51 o
   4  11  17       13.59       24.10     11.54 o
   5  11  17      231.77      241.75     25.98 o
  -6  12  17     1500.41     1627.00     68.97 o
  -5  12  17        0.28       -5.61      8.20 o
  -4  12  17      329.63      396.82     12.30 o
  -3  12  17      373.36      388.78     11.45 o
  -2  12  17        2.08       -4.13      6.69 o
  -1  12  17        4.22       -9.28      6.19 o
   0  12  17        7.33       -3.75      6.61 o
   1  12  17        2.08       -7.35      6.52 o
   2  12  17       41.45       37.68      7.49 o
   3  12  17       83.88       66.76      9.29 o
   4  12  17      250.06      262.05     14.88 o
   5  12  17      379.28      399.98     24.99 o
  -5  13  17      155.64      191.70     14.96 o
  -4  13  17       20.63       20.82      7.90 o
  -3  13  17       69.77       84.68      8.53 o
  -2  13  17       93.71       95.07      7.98 o
  -1  13  17       29.08       16.00      6.78 o
   0  13  17      123.70      154.68      8.66 o
   1  13  17      278.05      258.33     10.83 o
   2  13  17       14.98       17.83      7.71 o
   3  13  17      360.34      352.46     14.27 o
   4  13  17       58.70       54.64     10.43 o
   5  13  17      152.57      164.21     28.35 o
  -5  14  17        0.78      -14.96     11.43 o
  -4  14  17       23.24       36.30      8.16 o
  -3  14  17      139.42      165.13      8.67 o
  -2  14  17        0.10       13.56      6.61 o
  -1  14  17      233.46      274.89     10.36 o
   0  14  17      239.93      247.56      9.75 o
   1  14  17      145.16      160.46      8.50 o
   2  14  17      209.37      198.10      9.43 o
   3  14  17      211.20      217.92     11.98 o
   4  14  17      248.11      243.49     12.88 o
  -5  15  17      244.69      204.96     15.59 o
  -4  15  17       69.59       83.14      8.23 o
  -3  15  17       89.60       82.51     10.15 o
  -2  15  17       35.16       22.65      6.26 o
  -1  15  17       39.48       31.64      6.67 o
   0  15  17       11.62       11.11      6.70 o
   1  15  17      405.90      395.20     10.44 o
   2  15  17      255.60      284.09     13.43 o
   3  15  17       17.89       16.45      8.17 o
   4  15  17      135.16      108.36     14.16 o
  -5  16  17       41.39       72.75     18.90 o
  -4  16  17       93.78      108.37      9.93 o
  -3  16  17      150.39      159.24      8.92 o
  -2  16  17      321.42      285.81      9.86 o
  -1  16  17      390.53      389.46     11.96 o
   0  16  17       18.06       12.23      6.27 o
   1  16  17      115.14      130.20      7.81 o
   2  16  17      297.44      311.41     13.02 o
   3  16  17       23.58       38.57      8.03 o
   4  16  17      404.55      485.74     25.72 o
  -4  17  17        0.51       -5.73      9.00 o
  -3  17  17       21.44       17.57      6.84 o
  -2  17  17       21.48       21.98      5.85 o
  -1  17  17      111.67      111.01      8.24 o
   0  17  17      155.43      149.27      9.54 o
   1  17  17       24.12       25.73      7.50 o
   2  17  17       20.02       25.27      7.39 o
   3  17  17        1.31        7.64      6.77 o
  -4  18  17       96.32      129.44     21.73 o
  -3  18  17        4.60      -13.17      9.92 o
  -2  18  17       36.64       32.09      6.86 o
  -1  18  17        3.54        6.10      7.59 o
   0  18  17        2.84        1.90      6.52 o
   1  18  17      208.86      208.80      9.11 o
   2  18  17      165.04      181.50      9.12 o
   3  18  17      229.19      244.12     28.87 o
  -3  19  17        0.48       10.91      8.23 o
  -2  19  17        1.23        3.45      6.24 o
  -1  19  17       59.81       58.13      7.76 o
   0  19  17       11.05       20.89      6.55 o
   1  19  17       16.32        6.24      6.36 o
   2  19  17       44.30       46.45      7.75 o
  -2  20  17      335.70      375.28     12.52 o
  -1  20  17       50.17       60.70      8.26 o
   0  20  17      123.31      140.92     10.98 o
   1  20  17       92.02      101.91     10.10 o
   2  20  17       56.90       50.39     13.70 o
  -1  21  17      237.22      229.59     23.46 o
   0  21  17      290.56      288.36     40.78 o
  -6   0  18       80.05       32.12     24.57 o
  -5   0  18       13.84       16.97     12.57 o
  -4   0  18      134.22      146.40     14.73 o
  -3   0  18     1584.60     1565.55     34.83 o
  -2   0  18      163.63      151.74     11.52 o
  -1   0  18      681.23      781.06     21.69 o
   0   0  18      473.51      487.27     20.28 o
   1   0  18     2301.46     2308.33     47.82 o
   2   0  18      642.44      683.48     30.47 o
   3   0  18       90.57       94.40     17.07 o
  -6   1  18      121.87      127.08     20.04 o
  -5   1  18     1133.65     1072.75     24.12 o
  -4   1  18      575.31      597.15     16.66 o
  -3   1  18     1250.06     1197.11     20.66 o
  -2   1  18      137.08      143.97      7.99 o
  -1   1  18      130.84      150.09      8.38 o
   0   1  18       77.41       70.18      8.01 o
   1   1  18      388.63      471.14     16.61 o
   2   1  18       66.19       91.26     11.66 o
   3   1  18      769.30      872.42     24.36 o
  -6   2  18        0.92        9.48     12.45 o
  -5   2  18      131.78      135.03     11.62 o
  -4   2  18       54.13       61.51      8.75 o
  -3   2  18       58.00       73.71      8.29 o
  -2   2  18       18.54       17.67      6.18 o
  -1   2  18      469.70      530.33     12.91 o
   0   2  18       19.29       23.87      7.09 o
   1   2  18      604.62      582.46     14.96 o
   2   2  18       28.22       20.87      9.92 o
   3   2  18     2317.83     2275.82     38.95 o
   4   2  18        6.72       -6.61     27.40 o
  -6   3  18       44.95       38.78     32.60 o
  -5   3  18      392.06      441.55     16.29 o
  -4   3  18      272.65      260.37     12.30 o
  -3   3  18      515.95      528.21     13.91 o
  -2   3  18       36.02       35.01      6.47 o
  -1   3  18      323.14      308.17     10.65 o
   0   3  18       30.74       20.29      7.14 o
   1   3  18        4.54       -5.51      6.65 o
   2   3  18       10.05       12.04      8.78 o
   3   3  18      205.41      202.06     12.75 o
   4   3  18        8.37       -1.69     33.54 o
  -6   4  18      213.44      194.94     35.43 o
  -5   4  18       15.10       18.21      8.80 o
  -4   4  18        1.40        8.68      7.83 o
  -3   4  18       28.34       33.18      7.62 o
  -2   4  18        1.91        1.99      6.01 o
  -1   4  18       51.49       65.98      7.39 o
   0   4  18       90.70       96.76      8.96 o
   1   4  18      322.01      330.19     11.81 o
   2   4  18      356.76      311.87     15.26 o
   3   4  18      295.98      311.92     14.51 o
   4   4  18      283.59      352.90     32.15 o
  -6   5  18       22.50       34.96     15.37 o
  -5   5  18      872.88      882.62     23.57 o
  -4   5  18      402.01      417.35     14.01 o
  -3   5  18      729.95      722.56     15.48 o
  -2   5  18      173.80      160.92      8.56 o
  -1   5  18      141.42      161.09      8.80 o
   0   5  18       40.60       52.86      8.11 o
   1   5  18      107.26      117.31      8.91 o
   2   5  18       53.97       82.20     10.76 o
   3   5  18        4.14       10.02      9.15 o
   4   5  18        0.87      -23.20     20.85 o
  -6   6  18      168.91      186.13     28.35 o
  -5   6  18      115.75      107.51     12.59 o
  -4   6  18     1150.08     1152.14     21.96 o
  -3   6  18       60.63       73.43      7.91 o
  -2   6  18      260.88      277.11      9.76 o
  -1   6  18        6.16        6.71      6.42 o
   0   6  18       11.67        6.31      7.29 o
   1   6  18        8.91        1.73      6.88 o
   2   6  18      117.69      129.81     10.83 o
   3   6  18      447.23      500.87     15.34 o
   4   6  18      113.35      137.16     24.61 o
  -6   7  18       24.96       49.13     21.73 o
  -5   7  18        0.08       -6.30      8.03 o
  -4   7  18      104.46      109.16      8.61 o
  -3   7  18      374.89      398.85     12.02 o
  -2   7  18      279.67      275.77      9.74 o
  -1   7  18        2.41        8.68      6.17 o
   0   7  18        4.17        5.30      6.89 o
   1   7  18        0.78        1.12      7.03 o
   2   7  18      897.55      862.89     19.45 o
   3   7  18      561.36      571.85     19.25 o
   4   7  18      829.61      837.56     43.46 o
   5   7  18       48.07       30.23     24.57 o
  -6   8  18      106.58      131.33     24.57 o
  -5   8  18       32.61       28.06      8.48 o
  -4   8  18      615.42      570.56     14.08 o
  -3   8  18       57.71       61.08      7.59 o
  -2   8  18      119.56       85.52      7.26 o
  -1   8  18        5.20       12.55      6.38 o
   0   8  18        1.25        5.43      7.21 o
   1   8  18       52.69       43.25      7.33 o
   2   8  18       52.73       39.10      8.68 o
   3   8  18      359.31      354.49     17.78 o
   4   8  18        8.75       16.83     19.63 o
   5   8  18        5.26        5.67     23.62 o
  -6   9  18        3.53       42.52     20.79 o
  -5   9  18       64.31       82.42     10.89 o
  -4   9  18      649.14      601.65     13.58 o
  -3   9  18        3.50       10.20      6.52 o
  -2   9  18      105.37      112.45      8.04 o
  -1   9  18      127.14      130.95      9.05 o
   0   9  18        9.82        8.64      7.08 o
   1   9  18       15.76       29.44      6.84 o
   2   9  18      483.12      479.22     12.83 o
   3   9  18        1.63      -14.16      9.44 o
   4   9  18      954.50      999.81     34.69 o
   5   9  18       85.21       66.14     23.62 o
  -5  10  18        6.96        6.45      8.84 o
  -4  10  18      124.57      133.19      9.02 o
  -3  10  18       68.71       71.42      7.17 o
  -2  10  18      152.86      168.77      8.21 o
  -1  10  18      473.61      545.23     12.35 o
   0  10  18      178.74      187.69      9.69 o
   1  10  18      424.85      428.46     11.72 o
   2  10  18        7.24        9.76      6.93 o
   3  10  18      165.85      203.98     13.62 o
   4  10  18        5.88       28.59     14.82 o
   5  10  18      193.28      212.59     27.40 o
  -5  11  18      704.10      739.79     24.27 o
  -4  11  18       68.80       78.99      8.34 o
  -3  11  18      317.94      334.80     10.81 o
  -2  11  18       19.65       23.29      5.96 o
  -1  11  18        2.84        5.50      6.16 o
   0  11  18       26.01       23.07      7.02 o
   1  11  18        3.57        6.11      6.44 o
   2  11  18      196.37      176.31      9.01 o
   3  11  18      166.85      138.07     12.06 o
   4  11  18       94.14      111.37     15.98 o
  -5  12  18       31.91       65.63     13.48 o
  -4  12  18        2.48        6.32      7.75 o
  -3  12  18        3.13       11.77      6.22 o
  -2  12  18       25.61       31.10      6.13 o
  -1  12  18      490.94      520.80     13.17 o
   0  12  18        4.76        3.47      6.49 o
   1  12  18      340.85      304.86     10.14 o
   2  12  18        9.36       18.46      7.27 o
   3  12  18       79.65       99.31     10.38 o
   4  12  18       17.72       10.45     15.99 o
  -5  13  18        5.70        0.94     13.36 o
  -4  13  18       32.98       40.24      8.23 o
  -3  13  18      127.35      140.59      8.54 o
  -2  13  18       11.66       15.39      5.77 o
  -1  13  18      152.92      159.50      8.18 o
   0  13  18       32.11       40.70      7.25 o
   1  13  18      224.79      218.92      8.90 o
   2  13  18      287.37      265.85     12.19 o
   3  13  18       21.28       13.26      8.44 o
   4  13  18       17.19       42.78     15.69 o
  -4  14  18       50.70       36.51      8.89 o
  -3  14  18        4.58        5.33      6.84 o
  -2  14  18        2.35        1.89      5.40 o
  -1  14  18      149.85      142.79      8.10 o
   0  14  18       82.41       64.20      7.47 o
   1  14  18       43.68       56.75      8.09 o
   2  14  18       41.03       52.93      8.47 o
   3  14  18      281.97      296.61     12.28 o
   4  14  18       81.37      104.75     16.36 o
  -4  15  18      150.19      173.44     11.47 o
  -3  15  18      343.67      331.17     11.62 o
  -2  15  18        0.52       -0.23      5.36 o
  -1  15  18       11.54        6.60      6.10 o
   0  15  18       60.18       46.93      7.88 o
   1  15  18       13.14       14.39      7.08 o
   2  15  18       43.64       46.95      8.27 o
   3  15  18        4.44       14.23      8.38 o
  -4  16  18       70.12       57.63     19.84 o
  -3  16  18       36.13       42.65      7.62 o
  -2  16  18      312.46      319.71     10.60 o
  -1  16  18       51.48       57.18      7.13 o
   0  16  18      213.68      229.53      9.68 o
   1  16  18       28.63       34.35      6.87 o
   2  16  18       45.39       44.54      7.09 o
   3  16  18        0.99       -0.44     10.88 o
  -3  17  18        0.39       -1.20      8.46 o
  -2  17  18      196.32      220.48     14.27 o
  -1  17  18      188.25      173.39      7.88 o
   0  17  18      109.10      109.22      8.76 o
   1  17  18        8.30        9.47      6.47 o
   2  17  18      290.00      337.08     19.08 o
  -2  18  18      315.07      332.73     14.79 o
  -1  18  18      125.53      107.42      6.49 o
   0  18  18        3.60        7.56      6.42 o
   1  18  18       26.10       20.77      7.79 o
   2  18  18       27.80       28.26      8.86 o
  -1  19  18       23.22       29.53      8.36 o
   0  19  18      126.26      147.63     19.25 o
   1  19  18      206.41      179.60     14.18 o
  -5   1  19       49.45       55.95      9.19 o
  -4   1  19       22.96       28.98      7.41 o
  -3   1  19      226.29      266.09     10.98 o
  -2   1  19      438.17      463.09     11.37 o
  -1   1  19       13.15       13.93      6.48 o
   0   1  19        0.59        5.90      6.72 o
   1   1  19      195.63      191.88     11.65 o
   2   1  19       41.19       46.49     10.22 o
   3   1  19      322.07      386.49     16.94 o
  -5   2  19        6.61        8.63     10.22 o
  -4   2  19       55.99       69.22      9.11 o
  -3   2  19       69.44       78.06      7.90 o
  -2   2  19      284.53      295.32      9.84 o
  -1   2  19        5.87        3.56      6.52 o
   0   2  19      257.13      257.59     10.92 o
   1   2  19        6.00        0.29      7.32 o
   2   2  19      762.59      811.94     21.52 o
   3   2  19      214.45      294.95     15.22 o
  -5   3  19      430.48      442.98     17.48 o
  -4   3  19      450.99      454.56     13.55 o
  -3   3  19      714.91      715.88     15.46 o
  -2   3  19       78.68       76.66      7.07 o
  -1   3  19       82.31       76.94      7.93 o
   0   3  19      114.90      109.08      8.88 o
   1   3  19      133.93      153.60     10.06 o
   2   3  19       24.73       15.03      9.72 o
   3   3  19      178.16      264.22     14.54 o
  -5   4  19        4.08       12.98      8.66 o
  -4   4  19      160.26      217.06     12.03 o
  -3   4  19      145.28      168.83      9.44 o
  -2   4  19      151.35      132.02      7.86 o
  -1   4  19       15.56       20.49      6.93 o
   0   4  19       15.70       10.74      7.22 o
   1   4  19      487.32      505.46     16.33 o
   2   4  19      535.43      535.91     16.17 o
   3   4  19      569.17      619.72     19.35 o
   4   4  19      164.17      206.76     24.02 o
  -5   5  19      142.87      157.06     12.03 o
  -4   5  19      255.98      279.90     10.79 o
  -3   5  19     1185.70     1264.68     20.57 o
  -2   5  19      346.70      374.74     10.57 o
  -1   5  19      434.81      449.11     13.43 o
   0   5  19      203.10      233.05     10.76 o
   1   5  19      133.51      127.53      9.50 o
   2   5  19      104.50      120.48     10.14 o
   3   5  19      345.96      381.42     16.15 o
   4   5  19       56.79       34.83     21.73 o
  -5   6  19      130.75      148.58     11.38 o
  -4   6  19      125.23      118.27      8.72 o
  -3   6  19      146.45      166.55     10.27 o
  -2   6  19      742.21      719.83     14.93 o
  -1   6  19      463.44      499.63     12.74 o
   0   6  19       66.88       62.89      7.97 o
   1   6  19        1.78        1.29      7.43 o
   2   6  19       60.43       51.14      8.71 o
   3   6  19      400.17      461.86     20.69 o
   4   6  19      258.99      275.27     25.28 o
  -5   7  19      748.08      786.04     30.37 o
  -4   7  19      122.98      129.53      9.74 o
  -3   7  19      258.32      311.52      9.86 o
  -2   7  19      316.36      352.50     10.16 o
  -1   7  19      176.86      183.20      9.81 o
   0   7  19       62.75       88.54      8.36 o
   1   7  19      137.66      130.03      9.34 o
   2   7  19        0.99        6.85      7.93 o
   3   7  19      252.70      321.65     18.15 o
   4   7  19      539.29      519.04     29.98 o
  -5   8  19       64.81       99.54     13.98 o
  -4   8  19      175.59      229.72     13.26 o
  -3   8  19      442.61      466.90     12.45 o
  -2   8  19       89.71      118.40      7.42 o
  -1   8  19       19.95       21.00      6.45 o
   0   8  19       80.41       68.11      8.85 o
   1   8  19      630.38      682.05     15.53 o
   2   8  19       68.28       71.35      9.94 o
   3   8  19       33.22       55.00     12.46 o
   4   8  19      370.95      450.69     40.63 o
  -5   9  19      126.83      124.72     26.46 o
  -4   9  19      372.52      410.03     20.60 o
  -3   9  19      524.04      492.32     12.19 o
  -2   9  19      538.15      549.99     11.65 o
  -1   9  19      233.52      209.08      8.58 o
   0   9  19      152.07      132.61      8.24 o
   1   9  19        1.12       -6.71      6.53 o
   2   9  19       40.74       17.49      8.42 o
   3   9  19        5.35       -7.15      9.52 o
   4   9  19       72.58      103.93     26.46 o
  -5  10  19      209.83      200.30     29.29 o
  -4  10  19      122.35      117.57      9.93 o
  -3  10  19        0.61       -0.49      5.77 o
  -2  10  19       35.44       33.33      5.97 o
  -1  10  19      232.37      232.48      9.25 o
   0  10  19      110.95      131.04      8.37 o
   1  10  19      410.34      438.61     14.84 o
   2  10  19        1.14       -9.18      7.76 o
   3  10  19      774.23      759.69     19.21 o
   4  10  19      186.96      128.50     25.51 o
  -4  11  19       20.93       23.66      7.71 o
  -3  11  19       17.30       14.41      6.49 o
  -2  11  19        1.00       -0.07      5.71 o
  -1  11  19        9.01       14.18      6.41 o
   0  11  19       21.10       29.87      6.80 o
   1  11  19        2.41       -6.56      7.64 o
   2  11  19        0.63        5.21      7.92 o
   3  11  19      259.95      255.24     15.86 o
   4  11  19       11.34      -28.35     18.90 o
  -4  12  19       58.66       54.34      9.06 o
  -3  12  19       30.24       27.30      7.32 o
  -2  12  19      268.85      256.49      9.71 o
  -1  12  19      120.02      148.85      8.73 o
   0  12  19        0.86      -10.22      7.05 o
   1  12  19      311.56      303.59     11.95 o
   2  12  19       11.72        3.88      7.59 o
   3  12  19      178.90      174.13     11.23 o
  -4  13  19       11.51        2.96      9.48 o
  -3  13  19      259.14      293.85     16.07 o
  -2  13  19       42.57       46.51      6.60 o
  -1  13  19       30.84       35.19      6.64 o
   0  13  19       94.81       90.35      8.63 o
   1  13  19       38.02       39.19      7.65 o
   2  13  19      239.74      261.84     11.74 o
   3  13  19      207.98      252.70     27.68 o
  -3  14  19      129.84      137.82      7.96 o
  -2  14  19        1.54        4.01      5.57 o
  -1  14  19      429.19      423.08     11.19 o
   0  14  19        3.08        5.00      6.46 o
   1  14  19       96.51       92.88      7.90 o
   2  14  19      192.23      204.04     11.34 o
   3  14  19        1.47       17.01     19.84 o
  -3  15  19       70.56       89.00      9.81 o
  -2  15  19       26.61       30.64      6.98 o
  -1  15  19      105.96      116.61      6.83 o
   0  15  19        2.61        2.34      5.85 o
   1  15  19      112.56       98.49      8.79 o
   2  15  19       28.28       27.75      7.71 o
  -2  16  19        2.77        5.19      7.37 o
  -1  16  19       55.08       60.03      7.46 o
   0  16  19      187.74      199.89     12.24 o
   1  16  19        0.13        5.83      9.51 o
   2  16  19       63.50       64.25     18.90 o
  -1  17  19      160.27      152.26     10.85 o
   0  17  19       23.06       28.59      6.55 o
   1  17  19       16.18       12.42      7.22 o
  -5   0  20       18.36       11.34     12.28 o
  -4   0  20       64.87       89.18     18.12 o
  -3   0  20     1378.39     1380.40     28.89 o
  -2   0  20        9.53        9.34      8.33 o
  -1   0  20      277.73      312.89     17.21 o
   0   0  20      132.49      144.21     12.13 o
   1   0  20       12.40       19.19     12.12 o
   2   0  20      529.49      565.44     30.41 o
   3   0  20       48.30       54.11     14.32 o
  -5   1  20      133.80      152.13     14.71 o
  -4   1  20     1045.88     1117.50     21.29 o
  -3   1  20      408.09      471.88     14.80 o
  -2   1  20      546.68      539.77     11.43 o
  -1   1  20      316.83      280.01     11.14 o
   0   1  20      385.16      381.61     14.43 o
   1   1  20       94.81       82.57     10.12 o
   2   1  20     1291.95     1353.55     25.47 o
   3   1  20        7.80       -8.19      8.50 o
  -5   2  20       24.85       24.57     17.95 o
  -4   2  20       46.02       56.18      7.97 o
  -3   2  20        2.23       -5.09      6.66 o
  -2   2  20        7.02        2.11      6.05 o
  -1   2  20      102.72       93.42      8.08 o
   0   2  20       64.91       72.73      7.64 o
   1   2  20       36.69       25.14      8.24 o
   2   2  20      261.54      293.71     13.76 o
   3   2  20       19.73       22.71      8.95 o
  -5   3  20      219.05      213.83     14.85 o
  -4   3  20      400.47      441.27     15.76 o
  -3   3  20      110.28      114.08      8.46 o
  -2   3  20      130.75      143.70      7.80 o
  -1   3  20       45.81       47.13      7.31 o
   0   3  20      228.55      201.87      9.72 o
   1   3  20       12.24        8.13      7.97 o
   2   3  20       35.04       60.76     10.01 o
   3   3  20       40.29       44.00      9.37 o
  -5   4  20       30.68       15.12     18.90 o
  -4   4  20      167.56      158.62     10.36 o
  -3   4  20       14.06       20.38      6.58 o
  -2   4  20      208.49      252.98      8.97 o
  -1   4  20       31.12       34.43      7.41 o
   0   4  20        0.01        4.11      6.47 o
   1   4  20      225.36      256.80     12.62 o
   2   4  20       28.38       33.57      9.45 o
   3   4  20      174.30      176.78     12.47 o
  -5   5  20       14.96       10.39     18.90 o
  -4   5  20        7.16       23.53     10.50 o
  -3   5  20        2.31       -4.77      6.07 o
  -2   5  20      160.72      192.55      8.19 o
  -1   5  20        3.12       -4.27      6.10 o
   0   5  20        1.79        1.23      6.48 o
   1   5  20       16.53       -1.41      7.63 o
   2   5  20       42.25       31.90      9.38 o
   3   5  20        5.49      -12.58      9.59 o
  -4   6  20      134.91      155.18     12.80 o
  -3   6  20        7.15        9.52      5.94 o
  -2   6  20      122.34      124.67      8.08 o
  -1   6  20      315.06      310.75     10.25 o
   0   6  20       22.62       40.96      7.11 o
   1   6  20     1023.37      983.18     21.62 o
   2   6  20        2.20        0.14      8.02 o
   3   6  20      781.29      913.26     26.86 o
  -4   7  20      552.52      591.99     22.48 o
  -3   7  20       75.03       93.20     10.86 o
  -2   7  20       46.96       61.68      7.80 o
  -1   7  20        0.97       12.53      6.20 o
   0   7  20      163.99      166.29      9.80 o
   1   7  20       88.74       91.05      9.91 o
   2   7  20      305.09      358.05     13.85 o
   3   7  20       97.04      105.20     11.70 o
  -4   8  20        8.85        8.01      9.73 o
  -3   8  20       26.68       20.78      7.43 o
  -2   8  20      174.46      217.13      9.00 o
  -1   8  20       26.77       26.82      7.09 o
   0   8  20      212.53      252.02     11.31 o
   1   8  20       11.22        7.89      7.90 o
   2   8  20      364.55      370.08     13.74 o
   3   8  20        2.37       -5.62      9.19 o
  -4   9  20       87.74      107.43     11.89 o
  -3   9  20       39.40       34.98      7.17 o
  -2   9  20       57.01       59.73      6.90 o
  -1   9  20       82.80       88.13      8.09 o
   0   9  20      126.10      105.72     11.84 o
   1   9  20       71.88       83.80      9.24 o
   2   9  20       83.85       88.28      9.21 o
   3   9  20        1.58       15.76     10.22 o
  -4  10  20       93.61       84.43     10.10 o
  -3  10  20      226.58      222.17     13.27 o
  -2  10  20        1.30        7.34      6.06 o
  -1  10  20      102.53       86.97      7.54 o
   0  10  20       94.37       91.51      8.32 o
   1  10  20       48.25       36.53      8.33 o
   2  10  20      138.31      131.37     10.33 o
   3  10  20       37.52       53.67     20.31 o
  -3  11  20      114.93      123.84      8.93 o
  -2  11  20      691.14      712.69     13.70 o
  -1  11  20      117.35      126.48      8.09 o
   0  11  20      426.01      401.17     12.28 o
   1  11  20       59.18       71.48      7.69 o
   2  11  20      564.97      566.05     16.91 o
   3  11  20        1.76      -14.17     18.90 o
  -3  12  20      160.13      164.67     13.30 o
  -2  12  20      211.10      190.76     10.52 o
  -1  12  20       69.53       80.41      7.21 o
   0  12  20      184.43      157.16      9.27 o
   1  12  20        0.15       -3.99      6.32 o
   2  12  20      108.17      112.09     12.07 o
  -3  13  20       33.83       40.63     13.23 o
  -2  13  20      220.52      195.24     11.36 o
  -1  13  20        0.37       10.38      6.07 o
   0  13  20      413.77      375.44     12.18 o
   1  13  20      112.54       93.69      8.78 o
   2  13  20      115.24      109.81     12.74 o
  -2  14  20       85.78       67.29      9.67 o
  -1  14  20      206.70      205.74      9.51 o
   0  14  20       10.37        5.25      6.35 o
   1  14  20        5.12       16.39      7.95 o
  -1  15  20       86.29       87.08     13.39 o
   0  15  20       58.28       64.91     10.23 o
  -4   1  21      138.47      147.88     11.61 o
  -3   1  21       25.27       24.64      8.04 o
  -2   1  21        5.35        9.14      6.66 o
  -1   1  21      195.33      221.56     10.17 o
   0   1  21       14.34       26.62      8.27 o
   1   1  21       19.06       19.48      7.74 o
   2   1  21      280.99      278.59     12.16 o
   3   1  21      703.36      738.67     30.06 o
  -4   2  21      220.37      257.02     20.94 o
  -3   2  21      225.50      252.07     11.65 o
  -2   2  21        6.11       -0.76      6.44 o
  -1   2  21       30.15       25.45      7.25 o
   0   2  21        0.66      -10.39      6.93 o
   1   2  21       16.52       21.70      7.97 o
   2   2  21       29.92       36.61      8.52 o
   3   2  21       71.46       79.37     21.73 o
  -4   3  21       32.90       30.89     10.11 o
  -3   3  21      104.40      115.16      9.55 o
  -2   3  21      327.61      380.42     11.56 o
  -1   3  21       32.28       30.22      8.95 o
   0   3  21       35.83       35.54      7.81 o
   1   3  21        6.12        4.56      7.48 o
   2   3  21       97.75      112.47      9.70 o
   3   3  21       66.35       80.31     21.73 o
  -4   4  21       34.94       25.32      9.90 o
  -3   4  21      407.28      437.40     16.80 o
  -2   4  21        3.20       -9.46      6.31 o
  -1   4  21      138.69      150.45      8.62 o
   0   4  21      146.72      184.05     10.34 o
   1   4  21        7.27       -0.69      6.99 o
   2   4  21      110.78      133.67     10.03 o
  -4   5  21      216.34      224.86     13.67 o
  -3   5  21      202.65      231.19     10.22 o
  -2   5  21      619.44      624.07     14.42 o
  -1   5  21       21.12       23.43      6.64 o
   0   5  21      607.48      577.70     15.07 o
   1   5  21      198.84      236.23     11.33 o
   2   5  21       10.75       23.31      7.97 o
  -4   6  21       42.13       73.07     13.11 o
  -3   6  21      451.90      527.26     15.45 o
  -2   6  21      165.33      165.51      9.50 o
  -1   6  21       11.27       16.12      6.44 o
   0   6  21      127.45      124.32      8.56 o
   1   6  21       36.35       47.24      8.00 o
   2   6  21      155.33      144.12     10.79 o
  -3   7  21       58.48       92.04      8.35 o
  -2   7  21      372.08      367.48     11.30 o
  -1   7  21       12.15        0.90      6.02 o
   0   7  21      190.56      175.12      9.65 o
   1   7  21       88.87       88.13      8.63 o
   2   7  21      205.40      190.97     11.29 o
  -3   8  21      469.98      522.22     16.89 o
  -2   8  21       35.22       37.84      6.51 o
  -1   8  21      364.64      362.14     11.02 o
   0   8  21       12.62       10.78      6.68 o
   1   8  21        1.23        1.24      7.37 o
   2   8  21       51.13       42.85     10.56 o
  -3   9  21       15.96        9.84     12.41 o
  -2   9  21        1.67        1.71      6.90 o
  -1   9  21      127.85      141.43      8.06 o
   0   9  21       53.57       48.69      7.16 o
   1   9  21       23.02       20.44      8.11 o
   2   9  21        0.51       -1.64      9.61 o
  -2  10  21       38.69       22.16      7.80 o
  -1  10  21      221.79      233.40      9.90 o
   0  10  21      259.09      268.55     12.54 o
   1  10  21      251.59      227.18     14.51 o
   2  10  21      117.97      192.75     27.40 o
  -2  11  21      110.13      141.73     18.90 o
  -1  11  21      119.98      144.11      9.57 o
   0  11  21       21.45       32.82      7.42 o
   1  11  21      148.30      137.34     13.77 o
  -1  12  21      120.10      115.54     12.35 o
   0  12  21       97.76      106.11      9.96 o
  -2   0  22      425.67      417.99     18.98 o
  -1   0  22      591.91      649.74     26.46 o
   0   0  22        0.15       -3.43      9.29 o
   1   0  22       41.21       40.49     10.18 o
   2   0  22      194.03      218.26     26.46 o
  -3   1  22       83.17      100.15     24.57 o
  -2   1  22       42.77       56.70      7.96 o
  -1   1  22       42.00       46.56      6.44 o
   0   1  22       92.54      101.93      8.48 o
   1   1  22        2.25        5.20      6.43 o
   2   1  22      122.21      161.52     18.42 o
  -3   2  22      169.75      149.28     26.46 o
  -2   2  22       20.94       31.92      8.21 o
  -1   2  22       72.11       98.07      7.49 o
   0   2  22       64.23       90.63      7.77 o
   1   2  22      124.93      140.98      9.48 o
   2   2  22        1.32       15.12     16.06 o
  -2   3  22       42.00       83.82     12.92 o
  -1   3  22       64.87       40.92      7.06 o
   0   3  22      164.27      139.03      8.43 o
   1   3  22       26.80       14.28      7.89 o
  -2   4  22        0.61       17.63      8.57 o
  -1   4  22        5.92        4.53      6.35 o
   0   4  22        2.80        1.61      8.24 o
   1   4  22        0.37        3.29      7.73 o
  -2   5  22      107.30      140.93     12.00 o
  -1   5  22      259.90      295.18     10.36 o
   0   5  22      224.82      243.81     13.31 o
   1   5  22      135.45      146.85     10.84 o
  -2   6  22       45.80       61.95     11.30 o
  -1   6  22        4.33       -2.79      6.08 o
   0   6  22       12.77       15.87      8.02 o
   1   6  22        1.02        6.25      7.43 o
  -1   7  22      459.57      478.75     21.93 o
   0   7  22      361.42      358.24     14.35 o
   1   7  22       30.97       27.82      8.43 o
 
